# Supplementary material for: Significant Evolutionary Constraints on Neuron Cells Revealed by Single-Cell Transcriptomics
Source: Genome Biol Evol. 2020 Mar 16;12(4):300–8. doi: 10.1093/gbe/evaa054 (PMC7186789; doi:10.1093/gbe/evaa054)
Supplement: evaa054_Supplementary_Data [file evaa054_supplementary_data.zip]

Archive with 5 entries (5 files):
- Supplementary Materials 12-13-v2.docx
- Supplementary table 1.xlsx
- Supplementary table 2.xlsx
- Supplementary table 3.xlsx
- Supplementary table 4.xlsx
