# Supplementary material for: Significant Evolutionary Constraints on Neuron Cells Revealed by Single-Cell Transcriptomics
Source: Genome Biol Evol. 2020 Mar 16;12(4):300–8. doi: 10.1093/gbe/evaa054 (PMC7186789; doi:10.1093/gbe/evaa054)
Supplement: evaa054_Supplementary_Data [file evaa054_supplementary_data.zip › Supplementary table 1.xlsx]

## Sheet: STable 1
Supplementary Table 1. Different single-cell RNA-seq studies collected in this study.
Cell type	Species	# of genes for dN/dS analysis	Cell numbers	Detected gene number per cell (average)	RPKM/TPM	Protocol	References/Resource	Figure in this paper
Pancreatic Circulating Tumor Cells	mouse	6993	145	2874.63	RPM	Tang et al ploy-A based single-cell RNA-seq protocol. PMID:20203668	PMID:25242334	Supplementary fig. S1
hematopoietic cells	mouse	16872	513	3911.46	TPM	smart-seq	PMID:26430063	Supplementary fig. S1
quiescent neural stem cells	mouse	14303	172	5022.46	TPM	smart-seq	PMID:26299571	Supplementary fig. S1
neuronal cells	mouse	16098	1809	7712.29	RPKM/TPM	smart-seq	PMID:26727548	Fig. 3, Supplementary fig. S1, S6 and 8
Oligodendrocyte cells	mouse	16217	5069	2570.52	Coouts	smart-seq	PMID:27284195	Supplementary fig. S1
neuronal cells	mouse	2590	243	4106.14	molecules	smart-seq	PMID:27716510	Supplementary fig. S1
developmental stage neuronal cells	mouse	17535	1907	2944.35	molecules	smart-seq	PMID:27716510	Supplementary fig. S1
neuronal cells	mouse	16972	902	4881.42	FPKM	smart-seq	PMID:27471252	Supplementary fig. S1
neuronal cells	mouse	15694	3005	3752.47	molecules	smart-seq	PMID:25700174	Fig. 3, Supplementary fig. S1, S6 and 8
Dorsal root ganglion (DRG)	mouse	18281	106	8520	TPM	SMART-seq	PMID: 27558660	Supplementary fig. S7
Cells from 38 mouse organs	mouse	16303	226456	658.7	Transcript	Microwell-seq	PMID: 29474909	Fig. 1, Supplementary fig. S2 and 3
prostate CTCs	human	12224	169	5122.56	RPM	ABI SOLiD platform	PMID:26383955	Supplementary fig. S1
melanoma	human	13095	4645	4427.22	TPM	smart-seq	PMID:27124452	Supplementary fig. S1
embryonic stem cell	human	12224	1018	9616.92	TPM	SMART-seq	PMID:27534536	Supplementary fig. S1
ESC/neuron	human	12135	2359	6605.82	TPM	SMART-seq	PMID:28094016	Supplementary fig. S1
brain neuron	human	11288	4039	11994.5	TPM	SMART-seq	PMID:27339989	Supplementary fig. S1
glia cells	human	10488	393	3136.1	CPM	SMART-seq	PMID:26406371	Supplementary fig. S1
Human Lateral Geniculate Nucleus (LGN) neuronal cells	human	12862	1576	6602.83	Gene-level (exonic and intronic) read count values	SMART-seq	http://celltypes.brain-map.org/rnaseq	Fig. 1
Human Middle Temporal Gyrus (MTG) neuronal cells	human	13299	15602	5505.93	Gene-level (exonic and intronic) read count values	SMART-seq	http://celltypes.brain-map.org/rnaseq	Fig. 1
Brain cells of different developing stages	human	13237	762	5490.1	RPKM	Fluidigm C1 Single-Cell mRNA Seq	PMID: 30545854	Supplementary fig. S4
Brain cells from developing prefrontal cortex	human	13447	2394	2740.6	TPM	SMART-seq	PMID: 29539641	Supplementary fig. S9
