# Supplementary material for: Significant Evolutionary Constraints on Neuron Cells Revealed by Single-Cell Transcriptomics
Source: Genome Biol Evol. 2020 Mar 16;12(4):300–8. doi: 10.1093/gbe/evaa054 (PMC7186789; doi:10.1093/gbe/evaa054)
Supplement: evaa054_Supplementary_Data [file evaa054_supplementary_data.zip › Supplementary table 2.xlsx]

## Sheet: SuppTable2
Supplementary Table 2: E-R anticorrelation of 760 mouse cell types.
Cell type	Tissue	Detected gene number (average)	E-R anticorrelation (dN-EXP)	E-R anticorrelation (dN-EXP，corrected)	E-R anticorrelation (dN/dS-EXP)	E-R anticorrelation (dN/dS-EXP，corrected)
Umbrella cell	Bladder	2407.24	-0.135	0.011	-0.135	0.006
luteal cells	Ovary	1305.88	-0.109	-0.02	-0.107	-0.02
Luminal cell	MammaryGland.Pregnancy	1798.44	-0.106	0.008	-0.106	0.005
Erythroblast_Car1 high	Muscle	1269.39	-0.094	-0.008	-0.094	-0.008
Monocyte_Mif high	BoneMarrow	1883	-0.094	0.025	-0.095	0.02
Oligodendrocyte precursor cell	Brain	766.639	-0.093	-0.033	-0.093	-0.031
Stromal cell_Ccl11 high	Uterus	947.714	-0.093	-0.023	-0.094	-0.023
Urothelium	Bladder	1363.14	-0.093	-0.001	-0.096	-0.005
Erythroblast	Spleen	1541.9	-0.093	0.008	-0.091	0.008
Large luteal cell	Ovary	922.228	-0.092	-0.024	-0.092	-0.023
Pan-GABAergic	Brain	734	-0.092	-0.033	-0.09	-0.029
Secretory alveoli cell	MammaryGland.Pregnancy	1472.77	-0.092	0.006	-0.093	0.003
Astroglial cell	Brain	805.267	-0.091	-0.028	-0.092	-0.028
Dividing cell	Pancreas	1178.83	-0.089	-0.007	-0.088	-0.006
Myoepithelial cell	MammaryGland.Pregnancy	1107.39	-0.088	-0.01	-0.09	-0.011
Stromal cell_Has1 high	Uterus	909.451	-0.087	-0.019	-0.088	-0.019
Erythroblast_Mt2 high	EmbryonicMesenchyme	921.105	-0.087	-0.018	-0.089	-0.02
Glandular epithelium_Sprr2f high	Uterus	1139.04	-0.086	-0.006	-0.089	-0.009
Mesenchymal stem cell_Cxcl10 high	MesenchymalStemCells	899.552	-0.086	-0.019	-0.087	-0.019
Basal epithelial cell	Bladder	1058.74	-0.086	-0.01	-0.089	-0.013
Cumulus cell_Ube2c high	Ovary	807.361	-0.084	-0.021	-0.085	-0.021
Erythroblast_Car2 high	PeripheralBlood	1082.02	-0.083	-0.006	-0.084	-0.007
NK_cells_Gzmb high	MammaryGland.Pregnancy	1416.15	-0.083	0.012	-0.083	0.01
Stromal cell	MammaryGland.Pregnancy	1137.2	-0.082	-0.002	-0.083	-0.004
Lymphatic vessel endothelial cell	NeonatalSkin	730.929	-0.082	-0.023	-0.083	-0.023
Ovarian vascular surface endothelium cell	Ovary	834.601	-0.081	-0.017	-0.083	-0.018
Stromal cell_Car3 high	Bladder	827.377	-0.08	-0.017	-0.084	-0.019
Ganglion cell_Gal high	EmbryonicMesenchyme	586.417	-0.08	-0.029	-0.079	-0.026
TS_dif_epithelial	TrophoblastStemCells	826.024	-0.079	-0.015	-0.081	-0.017
Spongiotrophoblast_Hsd11b2 high	Placenta	920.282	-0.079	-0.01	-0.08	-0.011
Erythrocyte progenitor_Car1 high	BoneMarrowcKit	918.907	-0.077	-0.009	-0.079	-0.009
Neuron_Stmn2 high	NeonatalRib	630.192	-0.077	-0.024	-0.079	-0.023
Mesenchymal stem cell_Cxcl1 high	MesenchymalStemCells	692.9	-0.077	-0.02	-0.079	-0.02
Erythrocyte progenitor_Hba-a1 high	BoneMarrowcKit	951.909	-0.077	-0.007	-0.078	-0.007
Purkinje cell	FetalBrain	501.434	-0.077	-0.03	-0.074	-0.025
Hypothalamic ependymal cell	Brain	994.778	-0.077	-0.004	-0.08	-0.007
MEF	TrophoblastStemCells	687.807	-0.076	-0.02	-0.078	-0.02
Schwann cell	Brain	868.562	-0.076	-0.01	-0.076	-0.009
Parietal cell	Stomach	1068.5	-0.075	0.001	-0.078	-0.001
Postmitotic neurons_Lhx9 high	FetalBrain	478.382	-0.075	-0.029	-0.075	-0.026
Smooth muscle cell	Bladder	626.519	-0.075	-0.021	-0.078	-0.022
Monocyte progenitor cell_Ctsg high	BoneMarrowcKit	997.658	-0.075	-0.002	-0.076	-0.003
ES_Nedd4_high	EmbryonicStemCells	692.9	-0.075	-0.018	-0.078	-0.019
Proerythrocytes	MesenchymalStemCellsPrimary	865.488	-0.075	-0.009	-0.076	-0.01
Cumulus cell_Car14 high	Ovary	615.746	-0.075	-0.022	-0.076	-0.022
Pyramidal neuron cell	FetalBrain	475.026	-0.074	-0.029	-0.074	-0.026
Granule neurons	FetalBrain	468.534	-0.074	-0.029	-0.074	-0.026
Megakaryocyte	FetalLiver	674.957	-0.074	-0.018	-0.076	-0.018
Neuron_Npy high	EmbryonicMesenchyme	431	-0.074	-0.03	-0.072	-0.026
Stromal cell_Dpt high	Bladder	780.764	-0.074	-0.012	-0.078	-0.015
Oligodendrocyte	NeonatalRib	562.077	-0.073	-0.023	-0.075	-0.023
Erythroblast_Car2 high	NeonatalMuscle	795.926	-0.073	-0.011	-0.075	-0.012
Progenitor cell_Ptprcap high	EmbryonicMesenchyme	657.3	-0.073	-0.018	-0.075	-0.018
Neuron_Isl1 high	EmbryonicMesenchyme	469.562	-0.073	-0.027	-0.073	-0.026
Dividing cell	Stomach	1003.01	-0.073	0	-0.077	-0.004
Ganglion cell_Cartpt high	EmbryonicMesenchyme	505.8	-0.073	-0.025	-0.073	-0.023
Stromal cell_Mfap4 high	Pancreas	775.535	-0.072	-0.011	-0.075	-0.013
Dopaminergic neurons	FetalBrain	438.262	-0.072	-0.029	-0.07	-0.024
Myelinating oligodendrocyte	Brain	526.309	-0.072	-0.024	-0.074	-0.024
Neuronal Cells_Rtn1 high	FetalIntestine	521.862	-0.072	-0.024	-0.072	-0.022
TS_Rps28_high	TrophoblastStemCells	678.922	-0.072	-0.016	-0.075	-0.017
Hippocampus neurons_Asic4 high	FetalBrain	443.842	-0.072	-0.028	-0.07	-0.023
Mesenchymal stem cell_Tmsb10 high	MesenchymalStemCells	623.414	-0.072	-0.018	-0.074	-0.019
Muscle	EmbryonicMesenchyme	512.943	-0.072	-0.024	-0.072	-0.023
Acinar cell	FetalIntestine	725.757	-0.071	-0.013	-0.074	-0.014
Stromal cell_Col10a1_high	MesenchymalStemCellsPrimary	706.338	-0.071	-0.014	-0.073	-0.014
Stem and progenitor cell	FetalLiver	677.121	-0.071	-0.015	-0.072	-0.015
Ganglion cell_Mapt high	EmbryonicMesenchyme	423.673	-0.071	-0.028	-0.071	-0.025
Stromal Cell_Cnmd high	EmbryonicMesenchyme	496.277	-0.071	-0.024	-0.072	-0.023
Neuron_Kpna2 high	FetalBrain	489.668	-0.071	-0.025	-0.069	-0.02
Stromal Cell_Cxcl14 high	EmbryonicMesenchyme	501.731	-0.071	-0.024	-0.071	-0.022
Neuron_Igfbpl1 high	EmbryonicMesenchyme	399.085	-0.071	-0.029	-0.07	-0.025
Neuron	NeonatalCalvaria	489.263	-0.071	-0.024	-0.072	-0.023
Granulosa cell_Inhba high	Ovary	558.403	-0.07	-0.021	-0.072	-0.02
Neuron_tuba1c high	FetalBrain	515.247	-0.07	-0.023	-0.071	-0.021
Keratinocyte	NeonatalSkin	507.246	-0.07	-0.023	-0.074	-0.024
Lymphoid progenitor cell	EmbryonicMesenchyme	649.656	-0.07	-0.016	-0.072	-0.015
Neuron	Brain	445	-0.07	-0.026	-0.068	-0.021
Vascular smooth muscle progenitor cell	Bladder	615.615	-0.07	-0.017	-0.074	-0.02
Erythroblast_Hba-a1 high	NeonatalRib	672.402	-0.07	-0.014	-0.072	-0.015
Neuronal Progenitors	EmbryonicMesenchyme	403.667	-0.07	-0.028	-0.068	-0.024
Astrocyte_Mfe8 high	Brain	532.404	-0.07	-0.022	-0.072	-0.021
Radial glia_Fabp7 high	FetalBrain	472.816	-0.07	-0.025	-0.068	-0.021
Schwann cell	FetalBrain	419.79	-0.07	-0.027	-0.068	-0.022
Erythroblast_Klf1 high	FetalLiver	647.636	-0.07	-0.015	-0.071	-0.015
Stromal cell_Hsd11b2 high	Uterus	559.551	-0.07	-0.02	-0.072	-0.02
Enteroendocrine	FetalIntestine	568.318	-0.07	-0.019	-0.07	-0.018
Stroma cell	Ovary	580.114	-0.07	-0.019	-0.072	-0.019
Brown adipose tissue_Cidea high	NeonatalSkin	665.653	-0.07	-0.014	-0.07	-0.013
Granulosa cell_Kctd14 high	Ovary	527.568	-0.069	-0.021	-0.072	-0.021
Neuronal cell_Fabp7 high	FetalIntestine	517.511	-0.069	-0.022	-0.071	-0.021
Stromal Cell_fabp7 high	EmbryonicMesenchyme	481.59	-0.069	-0.023	-0.07	-0.022
Proliferating thymocyte	Thymus	681.898	-0.069	-0.013	-0.069	-0.011
Enterocyte progenitor_late_Ube2c high	FetalIntestine	567.301	-0.069	-0.019	-0.071	-0.018
Skeletal Muscle	EmbryonicMesenchyme	448.229	-0.069	-0.025	-0.069	-0.023
Adipocyte	NeonatalSkin	607.367	-0.069	-0.016	-0.069	-0.015
Stromal cell_Cnmd high	MesenchymalStemCellsPrimary	683.038	-0.069	-0.012	-0.072	-0.014
Cartilage cell_Ppa1 high	NeonatalRib	546.826	-0.068	-0.019	-0.072	-0.021
Radial glia_Vim high	FetalBrain	458.6	-0.068	-0.024	-0.069	-0.022
Monocyte progenitor	BoneMarrowcKit	844.383	-0.068	-0.004	-0.07	-0.005
Epithelial cell	NeonatalSkin	457.239	-0.068	-0.024	-0.07	-0.023
Spongiotrophoblast_Phlda2 high	Placenta	721.294	-0.068	-0.01	-0.071	-0.011
Neural progenitor cell	FetalBrain	413.446	-0.068	-0.025	-0.066	-0.021
Monocyte_Elane high	PeripheralBlood	914.518	-0.068	0.001	-0.07	-0.001
Cartilage cell_Clu high	NeonatalRib	506.716	-0.068	-0.02	-0.07	-0.021
Mesenchymal stromal cell	Bladder	666.51	-0.068	-0.012	-0.072	-0.014
Epithelial cell_Lgals2 high	FetalIntestine	638.075	-0.068	-0.014	-0.07	-0.014
Stromal cell_Fn1 high	Pancreas	669.239	-0.068	-0.012	-0.07	-0.013
Cartilage cell_Cxcl14 high	NeonatalRib	550.56	-0.068	-0.018	-0.071	-0.019
Glandular epithelium_Ltf high	Uterus	761.591	-0.068	-0.007	-0.069	-0.008
gdT cell	Thymus	723.597	-0.067	-0.009	-0.068	-0.008
Progenitor trophoblast_Gjb3 high	Placenta	744.666	-0.067	-0.008	-0.069	-0.008
Stromal cell_Akr1c18 high	NeonatalSkin	540.197	-0.067	-0.018	-0.068	-0.017
Cartilage cell_Prg4 high	NeonatalRib	528.915	-0.067	-0.019	-0.07	-0.02
Enterocyte progenitor_late_Ccnb1 high	FetalIntestine	548.724	-0.067	-0.018	-0.068	-0.017
B cell	FetalLiver	627.682	-0.067	-0.013	-0.068	-0.013
Stromal cell	FetalBrain	504.01	-0.067	-0.02	-0.066	-0.017
Dividng cell	NeonatalCalvaria	503.141	-0.067	-0.02	-0.071	-0.021
HSPC_Lmo2 high	Placenta	741.538	-0.067	-0.007	-0.068	-0.007
Endothelial cell_Eln high	NeonatalHeart	545.867	-0.067	-0.017	-0.07	-0.018
Endothelial cell_Cldn5 high	Uterus	520.483	-0.067	-0.019	-0.069	-0.018
Fibroblasts	MesenchymalStemCellsPrimary	603.192	-0.067	-0.014	-0.069	-0.015
Cumulus cell_Nupr1 high	Ovary	481.901	-0.067	-0.021	-0.069	-0.02
Brown adipose tissue	NeonatalMuscle	727.51	-0.066	-0.008	-0.066	-0.006
Glial cell	NeonatalMuscle	534.433	-0.066	-0.018	-0.068	-0.018
Neuron	NeonatalMuscle	525.041	-0.066	-0.018	-0.067	-0.016
Endothelial Cell	EmbryonicMesenchyme	518	-0.066	-0.018	-0.066	-0.016
Stromal cell_Stmn2 high	FetalIntestine	507.808	-0.066	-0.019	-0.067	-0.017
Stromal cell_Adamdec1 high	FetalIntestine	494.356	-0.066	-0.019	-0.067	-0.018
Epithelial cell	NeonatalHeart	546.65	-0.066	-0.016	-0.069	-0.018
Muscle cell_Junb high	NeonatalCalvaria	409.389	-0.066	-0.023	-0.069	-0.024
Epithelial cell_Bex1 high	FetalIntestine	612.953	-0.066	-0.013	-0.068	-0.013
Reproductive tissues	EmbryonicMesenchyme	533.588	-0.065	-0.017	-0.067	-0.016
Dividing cell	NeonatalSkin	502.425	-0.065	-0.018	-0.068	-0.019
Ductal cell	Pancreas	721.832	-0.065	-0.007	-0.068	-0.008
Muscle cell_Lrrc15 high	NeonatalSkin	463.927	-0.065	-0.02	-0.068	-0.021
Endothelial cell_Ly6c1 high	Bladder	701.667	-0.065	-0.008	-0.069	-0.01
Luminal cell_Krt19 high	MammaryGland.Virgin	715.962	-0.065	-0.007	-0.069	-0.009
Granulocyte monocyte progenitor cell	NeonatalCalvaria	460.098	-0.065	-0.02	-0.067	-0.02
Endothelial cell_Enpp2 high	NeonatalHeart	539.281	-0.065	-0.016	-0.069	-0.018
Stromal cell_Spp1 high	NeonatalMuscle	591.8	-0.065	-0.013	-0.067	-0.014
Stromal cell_Col3a1 high	NeonatalCalvaria	425.6	-0.065	-0.022	-0.068	-0.022
Endocrine cell	Pancreas	630.5	-0.065	-0.011	-0.066	-0.01
Muscle cell_Acta2 high	NeonatalRib	480.905	-0.065	-0.019	-0.067	-0.019
Neuron	NeonatalSkin	432.222	-0.065	-0.021	-0.067	-0.021
Enteric muscle cell	FetalIntestine	485.34	-0.065	-0.018	-0.066	-0.018
Enterocyte progenitor	FetalIntestine	480.391	-0.065	-0.019	-0.066	-0.017
Endothelial cell	NeonatalCalvaria	475.459	-0.064	-0.019	-0.067	-0.019
Megakaryocyte progenitor cell	BoneMarrowcKit	685.684	-0.064	-0.008	-0.066	-0.008
S cell_Chgb high	SmallIntestine	850.111	-0.064	0.001	-0.066	0
Stromal cell_Cxcl12 high	EmbryonicMesenchyme	417.321	-0.064	-0.021	-0.065	-0.019
Erythrocytes	MesenchymalStemCellsPrimary	703.79	-0.064	-0.006	-0.066	-0.007
Preosteoblast/Osteoblast/Bone cell/Cartilage cell	NeonatalCalvaria	398.541	-0.064	-0.022	-0.067	-0.023
Granulocyte	NeonatalRib	565.887	-0.064	-0.014	-0.066	-0.014
Astrocyte_Atp1b2 high	Brain	466.935	-0.064	-0.019	-0.066	-0.019
Stromal cell_Acta2 high	Placenta	572.571	-0.064	-0.013	-0.065	-0.012
Stromal Cell_Agtr2 high	EmbryonicMesenchyme	430.482	-0.064	-0.02	-0.064	-0.018
Epithelial cell_Gm23935 high	Bladder	639.531	-0.064	-0.009	-0.069	-0.013
Stromal cell_Gm23935 high	Uterus	556.289	-0.064	-0.014	-0.066	-0.014
Muscle cell_Myl9 high	NeonatalCalvaria	419.75	-0.064	-0.021	-0.066	-0.021
Muscle cell_Pcp4 high	Uterus	452.853	-0.063	-0.019	-0.065	-0.018
Endothelial cell	FetalIntestine	505.5	-0.063	-0.016	-0.066	-0.017
Neuron_Mpz high	NeonatalRib	516.424	-0.063	-0.016	-0.066	-0.016
Macrophage_Klf2 high	Brain	605.739	-0.063	-0.011	-0.066	-0.012
Vascular endothelial cell	Bladder	719.487	-0.063	-0.005	-0.068	-0.008
Stromal cell_Upk3b high	FetalIntestine	511.639	-0.063	-0.016	-0.064	-0.015
Epithelial cell_Sftpc high	FetalLung	501.345	-0.063	-0.016	-0.066	-0.017
Tuft cell	Stomach	775.7	-0.063	-0.002	-0.068	-0.005
Osteoblast	NeonatalRib	512.479	-0.063	-0.015	-0.066	-0.016
Muscle cell_Actc1 high	NeonatalCalvaria	383.688	-0.063	-0.022	-0.066	-0.022
Adipocyte	NeonatalMuscle	643.844	-0.063	-0.008	-0.063	-0.007
Smooth muscle cell_Mylk high	NeonatalMuscle	497.591	-0.063	-0.016	-0.064	-0.015
Erythroblast_Mt2&Mt1 high	FetalLung	573.503	-0.063	-0.012	-0.065	-0.012
Stromal cell_Smoc2 high	Pancreas	639.156	-0.063	-0.009	-0.066	-0.01
Epithelial cell_Aldh1a2_high	FetalLung	512.411	-0.063	-0.015	-0.065	-0.015
Stromal cell_Tnmd high	NeonatalRib	465.53	-0.063	-0.017	-0.065	-0.018
Neutrophil_Elane high	NeonatalMuscle	761.554	-0.063	-0.002	-0.065	-0.003
Muscle cell	NeonatalRib	480.796	-0.062	-0.016	-0.064	-0.016
Stomach cell_Mt2 high	Stomach	825.815	-0.062	0.002	-0.068	-0.003
Erythroblast_Hbb-bs high	FetalIntestine	480.605	-0.062	-0.016	-0.063	-0.015
Smooth muscle cell	FetalLung	476.754	-0.062	-0.016	-0.064	-0.016
ES_Actb_high	EmbryonicStemCells	518.357	-0.062	-0.014	-0.066	-0.016
Granulocyte monocyte progenitors	MesenchymalStemCellsPrimary	816.167	-0.062	0.001	-0.064	0
Melanocyte	NeonatalSkin	450.059	-0.062	-0.017	-0.063	-0.017
Epithelial cell	NeonatalMuscle	512.91	-0.062	-0.014	-0.063	-0.013
Endothelial cell	NeonatalSkin	486.2	-0.062	-0.015	-0.065	-0.016
Stromal cell_Acta1 high	NeonatalRib	508.906	-0.062	-0.014	-0.064	-0.014
Stromal cell_Pi16 high	MammaryGland.Virgin	655.849	-0.061	-0.006	-0.064	-0.007
Ovarian surface epithelium cell	Ovary	604.31	-0.061	-0.009	-0.064	-0.01
B cell_Jchain high	MammaryGland.Pregnancy	1104.2	-0.061	0.017	-0.061	0.017
Epithelial cell_Gkn3 high	Stomach	805.167	-0.061	0.001	-0.066	-0.002
Neutrophil_Elane high	FetalLiver	617.466	-0.061	-0.008	-0.063	-0.008
Thecal cell	Ovary	577.027	-0.061	-0.01	-0.063	-0.011
Smooth muscle cell_Acta2 high	Pancreas	521.19	-0.061	-0.013	-0.065	-0.014
Pit cell_Ifrd1 high	Stomach	833.336	-0.061	0.003	-0.067	-0.002
Smooth muscle cell_Acta2 high	NeonatalSkin	429.2	-0.061	-0.018	-0.064	-0.019
MSC	MesenchymalStemCellsPrimary	606.22	-0.061	-0.009	-0.064	-0.009
Luminal progenitor	MammaryGland.Virgin	650.804	-0.061	-0.006	-0.065	-0.008
Brown adipose tissue_Cox8b high	NeonatalSkin	572.444	-0.061	-0.01	-0.063	-0.01
Stromal cell	Placenta	555.976	-0.061	-0.011	-0.063	-0.011
Dividing cell	NeonatalRib	469.239	-0.061	-0.016	-0.064	-0.017
Megakaryocyte	MesenchymalStemCellsPrimary	702.857	-0.061	-0.004	-0.062	-0.003
Neuron	FetalStomach	423.118	-0.061	-0.018	-0.062	-0.017
Dendritic cell	FetalLiver	638.032	-0.061	-0.007	-0.062	-0.006
Stromal cell_Gas6 high	NeonatalSkin	438.615	-0.061	-0.017	-0.063	-0.017
Stromal cell_Col1a1 high	NeonatalCalvaria	380.161	-0.061	-0.02	-0.064	-0.021
Dividing cell	NeonatalHeart	526.873	-0.061	-0.012	-0.064	-0.014
Muscle cell_Actc1 high	NeonatalRib	406.917	-0.061	-0.018	-0.063	-0.018
Multipotent progenitor_Ctla2a high	BoneMarrowcKit	682.068	-0.06	-0.004	-0.063	-0.005
Keratinocyte	Uterus	571.24	-0.06	-0.01	-0.062	-0.01
Erythroblast_Hbb-y high	FetalIntestine	463.475	-0.06	-0.015	-0.062	-0.015
Mast cell_Mcpt8 high	FetalLiver	601.548	-0.06	-0.008	-0.062	-0.008
Endothelial cell_Lrg1 high	Pancreas	637.857	-0.06	-0.006	-0.064	-0.008
Neutrophil_Elane high	NeonatalRib	616.829	-0.06	-0.007	-0.062	-0.007
Stromal cell_Ptn high	FetalLung	463.772	-0.06	-0.015	-0.062	-0.015
Mast cell	SmallIntestine	822.444	-0.06	0.004	-0.062	0.003
ES_Rps28_high	EmbryonicStemCells	539.274	-0.06	-0.011	-0.064	-0.012
Monocyte progenitor cell	Lung	750.692	-0.06	0	-0.063	-0.002
Epithelial cell_Krt20 high	Stomach	828.097	-0.06	0.004	-0.065	0
Stromal cell_Dcn high	Lung	625.781	-0.06	-0.006	-0.063	-0.008
Tendon stem/progenitor cell	NeonatalMuscle	459	-0.06	-0.015	-0.061	-0.014
Muscle cell_Actc1 high	NeonatalSkin	384.533	-0.06	-0.019	-0.062	-0.018
CXCL12-abundant reticular cell	MesenchymalStemCellsPrimary	606.985	-0.06	-0.007	-0.062	-0.008
Dividing cell	MammaryGland.Virgin	634.423	-0.06	-0.006	-0.062	-0.006
Stromal cell_Fmod high	NeonatalHeart	428.603	-0.059	-0.016	-0.064	-0.018
Monocyte progenitor cell_Prtn3 high	BoneMarrowcKit	669.743	-0.059	-0.004	-0.062	-0.005
Endothelial cells_Ly6c1 high	MesenchymalStemCellsPrimary	600.75	-0.059	-0.007	-0.062	-0.008
Erythroblast_Car2 high	FetalIntestine	539.071	-0.059	-0.01	-0.061	-0.01
Stromal cell_Ankfy1 high	FetalLung	440.937	-0.059	-0.015	-0.062	-0.015
Skeletal muscle cell_Myl1 high	NeonatalMuscle	459.099	-0.059	-0.014	-0.06	-0.013
Muscle cell_Actc1 high	NeonatalMuscle	421.977	-0.059	-0.016	-0.061	-0.015
Osteoblast_Ppic high	NeonatalSkin	382.308	-0.059	-0.018	-0.062	-0.019
T cell	FetalIntestine	572.237	-0.059	-0.008	-0.061	-0.008
TS_Mrp155_high	TrophoblastStemCells	401.273	-0.059	-0.017	-0.064	-0.019
Stromal cell_Col1a2 high	MesenchymalStemCellsPrimary	532.425	-0.059	-0.01	-0.062	-0.011
Stromal cell_Col3a1 high	MammaryGland.Virgin	554.506	-0.059	-0.009	-0.062	-0.01
Osteoblast_Dlk1 high	NeonatalSkin	425.485	-0.059	-0.016	-0.061	-0.016
Muscle cell_Myl9 high	NeonatalMuscle	469.044	-0.059	-0.014	-0.061	-0.013
TS_Mrpl12_high	TrophoblastStemCells	433.905	-0.059	-0.015	-0.063	-0.017
Dividing cells	Lung	689.068	-0.059	-0.002	-0.061	-0.003
Smooth muscle cell_Rgs5 high	Uterus	384.721	-0.059	-0.018	-0.061	-0.018
Dendritic Cell	EmbryonicMesenchyme	588.303	-0.059	-0.007	-0.06	-0.007
Endothelial cell	NeonatalMuscle	525.618	-0.059	-0.01	-0.06	-0.01
abT cell	Thymus	485.473	-0.058	-0.012	-0.058	-0.01
Cartilage cell_Col2a1 high	NeonatalRib	391.375	-0.058	-0.017	-0.062	-0.018
Stromal Cell Cldn11 high	EmbryonicMesenchyme	396	-0.058	-0.017	-0.06	-0.015
Chondrocyte	NeonatalMuscle	464.782	-0.058	-0.013	-0.061	-0.013
Osteoclast	NeonatalRib	518.682	-0.058	-0.01	-0.06	-0.01
Smooth muscle cell	NeonatalHeart	410.084	-0.058	-0.016	-0.062	-0.017
Ependymal cell	FetalBrain	505.338	-0.058	-0.011	-0.059	-0.009
Labyrinthine trophoblast	Placenta	722.522	-0.058	0	-0.06	0
T cell_Ms4a4b high	Thymus	560.89	-0.058	-0.008	-0.059	-0.007
Endothelial cell	MammaryGland.Pregnancy	794.895	-0.058	0.004	-0.06	0.003
Endothelial cell_Igfbp5 high	NeonatalHeart	490.977	-0.058	-0.011	-0.061	-0.013
Progenitor cell	FetalStomach	432.235	-0.058	-0.014	-0.06	-0.014
B cell	MesenchymalStemCellsPrimary	582.054	-0.058	-0.007	-0.06	-0.007
Endocrine progenitor cell	FetalStomach	422.98	-0.058	-0.015	-0.059	-0.014
Eosinophils	MesenchymalStemCellsPrimary	585.837	-0.058	-0.006	-0.06	-0.006
Osteoblast	NeonatalCalvaria	350.564	-0.057	-0.018	-0.061	-0.019
ES_2C_like	EmbryonicStemCells	550.375	-0.057	-0.008	-0.061	-0.009
Endothelial cell	NeonatalRib	465	-0.057	-0.012	-0.061	-0.013
Epithelial cell_Cryab high	Kidney	497.833	-0.057	-0.01	-0.062	-0.012
Myoblast	MesenchymalStemCellsPrimary	548.177	-0.057	-0.008	-0.06	-0.008
Stromal cell_Ankrd1 high	Kidney	467.217	-0.057	-0.012	-0.061	-0.013
Stromal cell_Col3a1 high	NeonatalHeart	411.284	-0.057	-0.015	-0.061	-0.016
Stromal cell_Inmt high	Lung	587	-0.057	-0.006	-0.06	-0.007
B cell	NeonatalRib	509.084	-0.057	-0.01	-0.059	-0.01
Atrial cardiomyocyte_Acta2 high	NeonatalHeart	413.458	-0.057	-0.014	-0.061	-0.015
B cell	Uterus	742.375	-0.057	0.003	-0.06	0.001
Acinar cell_Spp1 high	FetalStomach	508.89	-0.057	-0.009	-0.06	-0.011
Stromal cell_Dcn high	FetalStomach	418.318	-0.057	-0.014	-0.059	-0.013
Antral mucous cell	Stomach	690.75	-0.057	0	-0.062	-0.004
Erythroblast_Klf1 high	FetalStomach	479.357	-0.057	-0.011	-0.059	-0.011
Macrophage	FetalBrain	608.167	-0.057	-0.004	-0.057	-0.002
AT1 Cell	Lung	534.742	-0.057	-0.008	-0.06	-0.009
Stromal cell_Ndn high	NeonatalMuscle	430.564	-0.057	-0.013	-0.058	-0.012
Spiral artery trophoblast giant cells	Placenta	607.633	-0.057	-0.004	-0.059	-0.004
B cell_Ms4a1 high	SmallIntestine	669.203	-0.056	-0.001	-0.058	-0.001
Stromal cell_Cxcl14 high	Uterus	406.285	-0.056	-0.014	-0.059	-0.014
Epithelial cell_Kcne3 high	SmallIntestine	737.419	-0.056	0.003	-0.06	0.001
Epithelial cell	FetalStomach	455.337	-0.056	-0.012	-0.059	-0.012
Vascular endothelial cell	NeonatalHeart	453.644	-0.056	-0.012	-0.061	-0.014
Microglia	FetalBrain	550.823	-0.056	-0.007	-0.058	-0.006
Stomach cell_Kazald1 high	FetalStomach	401.732	-0.056	-0.014	-0.058	-0.013
Endothelial cells	MesenchymalStemCellsPrimary	610.369	-0.056	-0.003	-0.059	-0.005
Stomach cell_Muc5ac high	Stomach	762.741	-0.056	0.005	-0.061	0.001
Erythroblast_Hba-x high	FetalLung	424.071	-0.056	-0.013	-0.058	-0.013
Erythroblast	MesenchymalStemCellsPrimary	576.536	-0.056	-0.005	-0.057	-0.004
B cell	BoneMarrowcKit	608.433	-0.056	-0.003	-0.058	-0.003
Distal collecting duct principal cell_Hsd11b2 high	Kidney	486.584	-0.056	-0.009	-0.059	-0.011
Stromal cell_Cdkn1c high	FetalStomach	406.499	-0.056	-0.014	-0.058	-0.013
Neutrophil_S100a8 high	FetalLung	536.058	-0.055	-0.007	-0.058	-0.007
DPT cell	Thymus	469.355	-0.055	-0.01	-0.056	-0.008
Atrial cardiomyocyte	NeonatalHeart	426.114	-0.055	-0.012	-0.06	-0.014
T cell_Id2 high	Thymus	591.962	-0.055	-0.004	-0.056	-0.002
B cell_Vpreb3 high	PeripheralBlood	583.688	-0.055	-0.004	-0.057	-0.003
Granulocyte monocyte progenitor cell	Muscle	683.747	-0.055	0.001	-0.058	0
Endothelial cell_Tm4sf1 high	Uterus	464.686	-0.055	-0.01	-0.058	-0.011
Muscle cell	FetalStomach	393.252	-0.055	-0.014	-0.057	-0.013
Mast cell	NeonatalSkin	479.027	-0.055	-0.009	-0.056	-0.008
Erythroblast_Hbb-bs high	FetalLung	416.788	-0.055	-0.012	-0.057	-0.012
Endocrine cell	FetalStomach	441.728	-0.055	-0.011	-0.057	-0.011
Macrophage	MammaryGland.Pregnancy	1089.09	-0.055	0.023	-0.056	0.022
B cell	NeonatalMuscle	518.374	-0.055	-0.007	-0.057	-0.006
Neutrophil_Gm5483 high	FetalLung	408.115	-0.055	-0.013	-0.058	-0.013
Muscle cell_Mgp high	Uterus	414.257	-0.055	-0.012	-0.057	-0.012
Endothelial cell_Maged2 high	Placenta	541.784	-0.055	-0.006	-0.057	-0.005
Pre T cell	Thymus	710.167	-0.055	0.003	-0.055	0.005
Ventricle cardiomyocyte_Kcnj8 high	NeonatalHeart	401.321	-0.055	-0.013	-0.059	-0.015
Acinar cell_Ctrb1 high	FetalStomach	512.441	-0.055	-0.007	-0.058	-0.008
G cell	Stomach	532.431	-0.054	-0.006	-0.059	-0.008
Endothelial cell_Tm4sf1 high	Pancreas	530.596	-0.054	-0.006	-0.057	-0.006
Stromal cell_Dcn high	SmallIntestine	737.304	-0.054	0.005	-0.058	0.003
PE lineage cell_S100g high	Placenta	535.817	-0.054	-0.006	-0.057	-0.006
Glial cell	Pancreas	428.273	-0.054	-0.011	-0.055	-0.01
Monocyte_F13a1 high	PeripheralBlood	718.586	-0.054	0.004	-0.056	0.003
Basophils	MesenchymalStemCellsPrimary	629.139	-0.054	-0.001	-0.056	-0.001
Erythroblast_Hba-a2 high	FetalLiver	476.807	-0.054	-0.008	-0.054	-0.006
Dendritic cell	Stomach	810.105	-0.054	0.009	-0.059	0.005
Mesenchymal cell	NeonatalMuscle	383.426	-0.054	-0.013	-0.056	-0.012
PE lineage cell_Gkn2 high	Placenta	511.845	-0.054	-0.006	-0.057	-0.008
Small luteal cell	Ovary	383.004	-0.053	-0.013	-0.056	-0.012
Macrophage_Ms4a6c high	BoneMarrow	841.885	-0.053	0.011	-0.055	0.011
Erythroblast_Mt2 high	FetalLung	435.713	-0.053	-0.01	-0.055	-0.009
Stromal cell	Muscle	510.391	-0.053	-0.006	-0.056	-0.006
Brown adipose tissue_mt-Nd5 high	NeonatalSkin	439.688	-0.053	-0.009	-0.057	-0.01
Neutrophil_Fcnb high	BoneMarrowcKit	650.595	-0.053	0.002	-0.055	0.001
Basophil	BoneMarrowcKit	606.585	-0.053	0	-0.055	-0.001
Dendritic cell_Fscn1 high	MammaryGland.Pregnancy	770.537	-0.053	0.008	-0.054	0.008
Macrophage	FetalLiver	615.645	-0.053	0	-0.054	0.001
Secretory alveoli cell_Csn2 high	MammaryGland.Involution	585.177	-0.053	-0.001	-0.057	-0.004
Luminal cell	MammaryGland.Involution	510.825	-0.052	-0.005	-0.058	-0.008
Mast cell	FetalStomach	451.527	-0.052	-0.008	-0.055	-0.008
Alveolar bipotent progenitor	Lung	602.156	-0.052	0	-0.055	-0.001
Erythroblast_Hbb-bs high	EmbryonicMesenchyme	395.423	-0.052	-0.011	-0.054	-0.01
Dividing dendritic cells	Lung	639.061	-0.052	0.002	-0.055	0.001
B cell_Vpreb3 high	Muscle	489.902	-0.052	-0.006	-0.055	-0.006
B cell	Thymus	455.801	-0.052	-0.008	-0.053	-0.006
Skeletal muscle cell_Tnnc2 high	NeonatalMuscle	415.543	-0.052	-0.01	-0.051	-0.005
Gastric mucosal cell	Stomach	626.723	-0.052	0.001	-0.058	-0.003
Macrophage	EmbryonicMesenchyme	526.485	-0.052	-0.004	-0.054	-0.004
Dividing T cells	Lung	579.943	-0.052	-0.001	-0.055	-0.002
Smooth muscle cell_Rgs5 high	Pancreas	443.333	-0.052	-0.008	-0.054	-0.008
S cell_Gip high	SmallIntestine	617.5	-0.052	0.001	-0.054	0
Distal collecting duct principal cell_Cldn4 high	Kidney	479.073	-0.052	-0.006	-0.057	-0.008
T cell_Pclaf high	MammaryGland.Involution	496.967	-0.052	-0.005	-0.055	-0.006
Endothelial cell_Fabp4 high	Pancreas	510.361	-0.052	-0.004	-0.055	-0.005
Muscle cell	Stomach	488.432	-0.051	-0.005	-0.058	-0.009
Eosinophil progenitor cell	BoneMarrowcKit	570.511	-0.051	-0.001	-0.054	-0.001
NK cell	Uterus	527.742	-0.051	-0.003	-0.053	-0.002
Left ventricle cardiomyocyte_Myl2 high	NeonatalHeart	409.271	-0.051	-0.009	-0.056	-0.011
Granulocyte	Uterus	460.974	-0.051	-0.006	-0.053	-0.005
Erythroblast	NeonatalCalvaria	308.765	-0.051	-0.014	-0.055	-0.015
Granulocyte_Il33 high	Brain	385.438	-0.05	-0.009	-0.055	-0.011
Dendritic cell_Cd209a high	MammaryGland.Pregnancy	764.164	-0.05	0.01	-0.052	0.01
Muscle progenitor cell	Muscle	344.828	-0.05	-0.012	-0.054	-0.012
Ciliated cell	Lung	763.463	-0.05	0.01	-0.053	0.008
Endothelial cell	Kidney	523.747	-0.05	-0.002	-0.054	-0.003
T cell	NeonatalMuscle	490.763	-0.05	-0.004	-0.053	-0.004
Stromal cell_Cxcl10 high	Kidney	439.4	-0.05	-0.006	-0.053	-0.007
Stromal cell_Dcn high	Kidney	457.921	-0.05	-0.005	-0.054	-0.007
Endothelial cells_Vwf high	Lung	535.527	-0.05	-0.001	-0.055	-0.004
Endothelial cell_Fabp4&Aqp1 high	MammaryGland.Involution	547	-0.05	-0.001	-0.053	-0.002
Osteoblasts	MesenchymalStemCellsPrimary	465.791	-0.05	-0.005	-0.052	-0.004
Dendrtic cell	Pancreas	609.176	-0.05	0.003	-0.052	0.003
Stromal cell_Acta2 high	Lung	420.677	-0.05	-0.007	-0.053	-0.008
Stromal cell_Mgp high	Kidney	532.333	-0.049	-0.001	-0.053	-0.002
Hepatocyte_Afp high	FetalLiver	646.923	-0.049	0.005	-0.053	0.004
Macrophage_Pf4 high	FetalIntestine	553.883	-0.049	0	-0.052	0
Astrocyte_Pla2g7 high	Brain	370.333	-0.049	-0.009	-0.052	-0.009
Macrophage_Lyz2 high	Brain	603.556	-0.049	0.003	-0.051	0.003
Macrophage_Lyz2 high	FetalIntestine	563.758	-0.049	0.001	-0.051	0.001
AT2 Cell	Lung	531.816	-0.049	0	-0.053	-0.002
Megakaryocyte progenitor cell	Placenta	524.143	-0.049	-0.001	-0.049	0.002
Endothelial cell_Fabp4 high	MammaryGland.Involution	422.813	-0.049	-0.006	-0.053	-0.007
Adipocyte	Kidney	512.5	-0.049	-0.001	-0.053	-0.003
Stromal cell	MammaryGland.Involution	415.846	-0.048	-0.006	-0.053	-0.008
Ureteric epithelium	Kidney	503.683	-0.048	-0.001	-0.053	-0.004
T-cells_Ctla4 high	MammaryGland.Virgin	459.51	-0.048	-0.004	-0.051	-0.004
NK cell_Gzma high	MammaryGland.Pregnancy	690.923	-0.048	0.009	-0.05	0.008
Muscle cell_Pi16 high	MammaryGland.Involution	460.132	-0.048	-0.003	-0.052	-0.005
Pre-pro B cell	BoneMarrow	547.779	-0.048	0.001	-0.049	0.003
Macrophage_Pf4high	FetalLung	506.778	-0.048	-0.001	-0.051	-0.001
Macrophage_Pf4 high	NeonatalSkin	587.63	-0.048	0.003	-0.05	0.004
Stromal cell_Ptgds high	Kidney	501.835	-0.048	-0.001	-0.052	-0.002
Epithelial cell_Upk3a high	Bladder	497.326	-0.048	-0.001	-0.053	-0.004
Hematopoietic stem progenitor cell	BoneMarrow	681.812	-0.048	0.009	-0.05	0.008
Dendritic cell_Cd74 high	Bladder	601.895	-0.048	0.004	-0.051	0.003
Macrophage_C1qc high	NeonatalRib	562.444	-0.048	0.002	-0.05	0.002
Endothelial cell_Aqp1 high	MammaryGland.Involution	460.145	-0.047	-0.002	-0.053	-0.006
Erythrocyte_Hbb-bt high	FetalBrain	272.126	-0.047	-0.012	-0.047	-0.008
Stromal cell_Mgp high	Kidney	418.241	-0.047	-0.004	-0.052	-0.007
Neutrophil_Ltf high	BoneMarrowcKit	590.886	-0.047	0.005	-0.049	0.005
Macrophage_Lyz2 high	FetalLung	514.49	-0.047	0.001	-0.05	0
Erythroblast_Hbb-bs high	FetalStomach	320.958	-0.047	-0.009	-0.049	-0.009
Erythroblast_Car2 high	FetalStomach	371.149	-0.046	-0.006	-0.049	-0.006
Secretory alveoli cell_Trf high	MammaryGland.Involution	448.111	-0.046	-0.002	-0.051	-0.004
Cardiac muscle cell	NeonatalHeart	350.889	-0.046	-0.007	-0.052	-0.01
Mast cell	NeonatalMuscle	513.557	-0.046	0.001	-0.047	0.003
Endothelial cell_Tmem100 high	Lung	452.455	-0.046	-0.002	-0.05	-0.003
Proximal tubule cell_Osgin1 high	Kidney	546.532	-0.046	0.003	-0.048	0.003
Erythroblast	BoneMarrow	602.727	-0.046	0.006	-0.05	0.004
NK cell	Bladder	522.2	-0.046	0.002	-0.049	0.001
Neutrophil_Fcnb high	BoneMarrow	716.5	-0.046	0.012	-0.046	0.014
Stem and progenitor cell	MammaryGland.Virgin	430.607	-0.046	-0.003	-0.049	-0.003
Conventional dendritic cell_Tubb5 high	Lung	634.633	-0.046	0.008	-0.048	0.008
Erythroblast	NeonatalSkin	340.237	-0.046	-0.007	-0.05	-0.008
Intercalated cells of collecting duct_Aqp6 high	Kidney	455.781	-0.046	-0.001	-0.049	-0.002
Mast cell	NeonatalCalvaria	402.378	-0.045	-0.004	-0.048	-0.003
Endothelial cell_Kdr high	Lung	423.385	-0.045	-0.002	-0.049	-0.003
Macrophage_S100a4 high	BoneMarrowcKit	541.03	-0.045	0.004	-0.048	0.003
T cell_Grwd1 high	MammaryGland.Pregnancy	523.167	-0.045	0.003	-0.05	0
Macrophage_Pf4 high	NeonatalMuscle	554.748	-0.045	0.005	-0.047	0.005
Immunocyte_Lyz2 high	FetalStomach	459.557	-0.045	0	-0.048	-0.001
Intercalated cells of collecting duct_Slc26a4 high	Kidney	461.094	-0.045	0	-0.048	-0.001
Macrophage_Lyz2 high	Ovary	666.644	-0.045	0.011	-0.048	0.009
Muscle cell_Inmt high	MammaryGland.Involution	407.113	-0.045	-0.003	-0.05	-0.005
Dendritic cell_Cst3 high	MammaryGland.Virgin	474.577	-0.045	0.001	-0.048	0
Macrophage_Lyz2 high	NeonatalSkin	404.118	-0.045	-0.003	-0.047	-0.003
Columnar epithelium	SmallIntestine	685.532	-0.045	0.012	-0.049	0.01
Alveolar macrophage_Pclaf high	Lung	616.111	-0.044	0.009	-0.048	0.007
Macrophage_Pf4 high	Bladder	597.636	-0.044	0.008	-0.047	0.007
Erythroblast_Hbb-bh1 high	FetalBrain	259.277	-0.044	-0.01	-0.045	-0.007
Cell in cell cycle	Kidney	366	-0.044	-0.004	-0.04	0.003
Neutrophil	Spleen	688	-0.044	0.013	-0.044	0.014
Granulocyte monocyte progenitors	Placenta	643.795	-0.044	0.01	-0.047	0.009
Stromal cell_Adamdec1 high	SmallIntestine	543.48	-0.044	0.005	-0.047	0.004
Dendritic cell_Cst3 high	Liver	503.45	-0.044	0.003	-0.048	0.002
T cell_Trbc2 high	Liver	501.005	-0.044	0.003	-0.046	0.003
B cell_Jchain high	Liver	524.791	-0.044	0.004	-0.047	0.004
Distal convoluted tubule_Pvalb high	Kidney	458.416	-0.044	0.001	-0.046	0.001
Epithelial cell_Sh2d6 high	SmallIntestine	612.581	-0.044	0.009	-0.048	0.006
Clara Cell	Lung	504.539	-0.044	0.004	-0.048	0.001
Plasma cell	Spleen	639.905	-0.044	0.011	-0.045	0.011
Macrophage	FetalStomach	415.832	-0.044	-0.001	-0.047	-0.001
Hepatocyte-Like Cell	FetalStomach	485	-0.044	0.003	-0.046	0.002
Macrophage_C1qc high	BoneMarrowcKit	586.424	-0.043	0.008	-0.046	0.008
Decidual stromal cell	Placenta	522.932	-0.043	0.005	-0.046	0.005
Macrophage_Ms4a6c high	Muscle	563.319	-0.043	0.007	-0.046	0.007
Stomach cell_Gkn2 high	Stomach	535.993	-0.043	0.006	-0.049	0.002
Macrophage_Cd74 high	NeonatalSkin	420.889	-0.043	0	-0.046	-0.001
Endodermal cell_Afp high	Placenta	639.9	-0.043	0.011	-0.048	0.008
Mast cell	MammaryGland.Involution	383.818	-0.042	-0.002	-0.045	-0.001
Distal convoluted tubule_S100g high	Kidney	402.194	-0.042	-0.001	-0.046	-0.001
Macrophage_Ly6c2 high	Pancreas	546.538	-0.042	0.007	-0.045	0.006
Dendritic cell	NeonatalMuscle	441.103	-0.042	0.002	-0.044	0.002
Metanephric mesenchyme	Kidney	679.333	-0.042	0.014	-0.05	0.008
Fenestrated endothelial cell_Tm4sf1 high	Kidney	394.267	-0.042	-0.001	-0.047	-0.002
Epithelial cell	Liver	585.467	-0.042	0.01	-0.045	0.009
B cell_Ly6d high	MammaryGland.Pregnancy	562.715	-0.042	0.008	-0.044	0.008
T cell	Pancreas	397.077	-0.042	0	-0.045	-0.001
Macrophage_Plbd1 high	MammaryGland.Involution	408.155	-0.042	0	-0.046	-0.001
Stromal cell	Liver	525.556	-0.042	0.007	-0.046	0.004
Endothelial cell	Muscle	361.852	-0.042	-0.002	-0.044	-0.001
T cell	MammaryGland.Pregnancy	553.846	-0.042	0.008	-0.044	0.007
Thick ascending limb of the loop of Henle	Kidney	424.23	-0.041	0.002	-0.045	0.001
Dendritic cell	NeonatalHeart	411.327	-0.041	0.001	-0.046	-0.001
Basophil_Prss34 high	PeripheralBlood	476.017	-0.041	0.004	-0.043	0.005
Dendritic cell_H2-Eb1 high	BoneMarrow	625.25	-0.041	0.012	-0.041	0.015
Dendritic cell_Siglech high	BoneMarrow	560.636	-0.041	0.009	-0.042	0.01
Erythroblast_Ttr high	NeonatalRib	330.268	-0.041	-0.003	-0.045	-0.004
B cell_Jchain high	MammaryGland.Virgin	502.556	-0.041	0.006	-0.044	0.005
Neutrophil_Prg2 high	Muscle	349	-0.041	-0.002	-0.043	-0.001
Macrophage	Pancreas	489.849	-0.041	0.005	-0.043	0.006
Dendritic cell_Naaa high	Lung	463.274	-0.041	0.004	-0.044	0.003
B cell_Fcmr high	Liver	472.897	-0.041	0.005	-0.044	0.004
Dendritic cell_Siglech high	Liver	532.989	-0.041	0.008	-0.044	0.007
NK cell	MammaryGland.Virgin	421.048	-0.041	0.002	-0.043	0.003
Dendritic cell_Fscn1 high	MammaryGland.Virgin	451.058	-0.041	0.004	-0.044	0.003
Macrophage_Ctss high	NeonatalRib	492.099	-0.041	0.006	-0.043	0.006
Neutrophil	NeonatalCalvaria	340.321	-0.04	-0.002	-0.043	-0.001
Microglia	Brain	409.476	-0.04	0.002	-0.043	0.002
Dendritic cell_Cst3 high	Kidney	416.333	-0.04	0.002	-0.046	-0.001
Alveolar macrophage_Ear2 high	Lung	512.533	-0.04	0.007	-0.045	0.005
Monocyte	Uterus	509.551	-0.04	0.007	-0.042	0.008
Macrophage_Lyz1 high	MammaryGland.Virgin	501.764	-0.04	0.007	-0.043	0.007
IgG Producing B cell	Lung	478.3	-0.04	0.006	-0.043	0.006
Muscle cell_Tnnc1 high	Muscle	325.6	-0.04	-0.002	-0.038	0.003
T cell	Kidney	424.153	-0.04	0.003	-0.044	0.002
Macrophage_Cd74 high	BoneMarrowcKit	532.136	-0.04	0.009	-0.042	0.009
Neutrophil	MesenchymalStemCellsPrimary	509.996	-0.04	0.008	-0.042	0.008
Dendritic cell	Uterus	420.656	-0.039	0.003	-0.042	0.003
T cell_Cd8b1 high	MammaryGland.Virgin	334.138	-0.039	-0.001	-0.043	-0.002
Mast cell	MammaryGland.Pregnancy	537	-0.039	0.01	-0.042	0.009
Epithelium of small intestinal villi_Fabp1 high	SmallIntestine	795.624	-0.039	0.023	-0.043	0.02
T cell_Cd7 high	SmallIntestine	579.642	-0.039	0.012	-0.041	0.012
T cell_Icos high	SmallIntestine	542.589	-0.039	0.01	-0.042	0.01
T cell_Icos high	MammaryGland.Involution	358.175	-0.039	0	-0.043	-0.001
Epithelia cell_Spp1 high	Liver	441.172	-0.039	0.005	-0.043	0.004
Mast cell	BoneMarrow	561.5	-0.039	0.011	-0.039	0.013
Dendritic cell_Siglech high	PeripheralBlood	473.324	-0.039	0.006	-0.042	0.006
Proximal tubule brush border cell	Kidney	460.104	-0.039	0.006	-0.041	0.006
Erythroblast_Hba-x HIGH	FetalStomach	256.942	-0.039	-0.005	-0.042	-0.005
Dendritic cell_Lyz2 high	Bladder	675.293	-0.039	0.017	-0.042	0.015
Endothelial cell	Liver	462.419	-0.039	0.006	-0.043	0.005
Conventional dendritic cell_H2-M2 high	Lung	473.238	-0.039	0.007	-0.043	0.004
Neutrophil_Cebpe high	BoneMarrow	590.611	-0.039	0.013	-0.039	0.015
B cell	Kidney	432.905	-0.039	0.005	-0.043	0.003
Erythroid Cell	EmbryonicMesenchyme	219.741	-0.039	-0.006	-0.039	-0.003
S1 proximal tubule cells	Kidney	473.353	-0.039	0.007	-0.042	0.006
Pit cell_Gm26917 high	Stomach	369.315	-0.038	0.002	-0.047	-0.004
T cell_Ly6c2 high	MammaryGland.Virgin	362.075	-0.038	0.001	-0.042	0
Macrophage	Uterus	523.903	-0.038	0.01	-0.041	0.01
Erythroblast_Snca high	FetalStomach	248.951	-0.038	-0.004	-0.041	-0.003
B cell_Igkv12-46 high	SmallIntestine	621.66	-0.038	0.015	-0.042	0.014
Neutrophil	FetalStomach	393.704	-0.038	0.003	-0.041	0.003
B cell_Igha high	PeripheralBlood	455.75	-0.038	0.007	-0.041	0.006
Fenestrated endothelial cell_Plvap high	Kidney	430.376	-0.038	0.005	-0.043	0.003
Macrophage	NeonatalHeart	418.265	-0.038	0.005	-0.043	0.003
B cell_Cd79a&Iglc2 high	MammaryGland.Virgin	344.751	-0.038	0.001	-0.041	0
S3 proximal tubule cells	Kidney	568.722	-0.038	0.013	-0.04	0.012
Epithelium of small intestinal villi_Fabp6 high	SmallIntestine	748.103	-0.038	0.022	-0.042	0.019
Dendrtic cell_Cst3 high	SmallIntestine	520.544	-0.038	0.01	-0.041	0.009
Neuron	MammaryGland.Pregnancy	463	-0.037	0.008	-0.04	0.008
Macrophage_Apoe high	Placenta	516.823	-0.037	0.01	-0.04	0.01
Macrophage_Flt-ps1 high	PeripheralBlood	526.531	-0.037	0.011	-0.04	0.01
Muscle cell_Tnnc2 high	Muscle	317.053	-0.037	0	-0.035	0.006
Glandular epithelium	Prostate	292.42	-0.037	-0.001	-0.043	-0.003
Myeloid leukocyte	MammaryGland.Pregnancy	800.7	-0.037	0.026	-0.039	0.025
T cell_Gm14303 high	PeripheralBlood	353.282	-0.037	0.002	-0.042	0.001
B cell_Cd79a&Fcer2a high	MammaryGland.Virgin	362.681	-0.037	0.003	-0.041	0.002
Dendritic cell_S100a4 high	Spleen	464.91	-0.036	0.009	-0.038	0.01
Neutrophil_Camp high	PeripheralBlood	445.621	-0.036	0.008	-0.038	0.009
Dendritic cell_Siglech high	Spleen	513.667	-0.036	0.011	-0.039	0.011
Nuocyte	Lung	376.47	-0.036	0.004	-0.039	0.004
Dendritic cell_Siglech high	MammaryGland.Virgin	410.059	-0.036	0.006	-0.04	0.005
Neutrophil	EmbryonicMesenchyme	413.909	-0.036	0.006	-0.037	0.008
B cell_Jchain high	Muscle	408.091	-0.036	0.006	-0.039	0.006
Ductal luminal cell	MammaryGland.Pregnancy	473.576	-0.036	0.009	-0.039	0.009
Glomerular epithelial cell_Aldh1a2 high	Kidney	287.5	-0.036	0	-0.043	-0.003
Endothelial cell_Glycam1 high	MammaryGland.Involution	393.844	-0.036	0.005	-0.04	0.004
Dendritic cell_Siglech high	SmallIntestine	577.096	-0.036	0.015	-0.04	0.013
B cell	Pancreas	396.688	-0.036	0.006	-0.039	0.005
Macrophage_Lyz2 high	NeonatalMuscle	455.221	-0.036	0.009	-0.038	0.009
Neutrophil_Retnlg high	NeonatalHeart	373.655	-0.036	0.005	-0.041	0.002
Conventional dendritic cell_Mgl2 high	Lung	454.025	-0.035	0.009	-0.039	0.008
Macrophage_Spp1 high	Placenta	590.041	-0.035	0.016	-0.037	0.016
Dendritic cell_Ccl22 high	MammaryGland.Involution	363.67	-0.035	0.005	-0.04	0.003
T cell	Spleen	387.699	-0.035	0.006	-0.037	0.007
Monocyte_Prtn3 high	BoneMarrow	506.138	-0.035	0.012	-0.036	0.013
Erythroblast_Car2 high	Muscle	320.796	-0.035	0.003	-0.034	0.007
Dendritic cell_Siglech high	MammaryGland.Involution	362.04	-0.034	0.005	-0.038	0.005
NK cell_Gzma high	MammaryGland.Involution	361.891	-0.034	0.005	-0.038	0.005
NK cell_Cd8b1 high	MammaryGland.Involution	295.483	-0.034	0.002	-0.04	0
Macrophage_C1qc high	MammaryGland.Virgin	520.557	-0.034	0.014	-0.037	0.014
Pericentral	Liver	607.966	-0.034	0.018	-0.037	0.017
Macrophage_Chil3 high	Liver	503.848	-0.034	0.013	-0.037	0.012
T cell_Gzma high	Liver	467.316	-0.034	0.011	-0.036	0.011
Neutrophil_Ighg1 high	BoneMarrowcKit	321.507	-0.034	0.004	-0.037	0.004
Trophoblast progenitor_Taf7l high	Placenta	369.162	-0.034	0.006	-0.034	0.009
Epithelial cell	Prostate	306.882	-0.034	0.003	-0.04	0
Macrophage_S100a4 high	BoneMarrow	517.316	-0.034	0.014	-0.035	0.015
Neutrophil_Ngp high	FetalLiver	363.164	-0.033	0.006	-0.035	0.008
B cell_Cd79a high	MammaryGland.Involution	316.672	-0.033	0.004	-0.039	0.002
Monocyte	Spleen	503.474	-0.033	0.014	-0.035	0.014
NKT cell	Placenta	483.818	-0.033	0.013	-0.036	0.013
Erythroblast_Hbb-bt high	Pancreas	332.918	-0.033	0.005	-0.035	0.006
Stromal cell	Prostate	266	-0.033	0.002	-0.039	-0.001
Marcrophage_Cd74 high	Ovary	364.286	-0.032	0.007	-0.036	0.007
Kuppfer cell	Liver	546.476	-0.032	0.017	-0.035	0.016
B cell_Rps27rt high	PeripheralBlood	325.636	-0.032	0.005	-0.036	0.005
Macrophage_Retnla high	MammaryGland.Involution	429.025	-0.032	0.011	-0.037	0.009
Proximal tubule cell_Cyp4a14 high	Kidney	463.624	-0.032	0.013	-0.036	0.012
Marginal zone B cell	Spleen	386.177	-0.032	0.009	-0.034	0.009
T cell	Prostate	273.545	-0.032	0.003	-0.036	0.002
T cell_Ms4a4b high	SmallIntestine	543.25	-0.032	0.017	-0.034	0.017
T cell_Trbc2 high	PeripheralBlood	334.114	-0.032	0.006	-0.036	0.005
Prostate gland cell	Prostate	240.005	-0.032	0.002	-0.038	-0.001
Macrophage_S100a4 high	PeripheralBlood	451.973	-0.032	0.013	-0.035	0.012
T Cell_Cd8b1 high	Lung	308.263	-0.032	0.005	-0.037	0.003
T cell_Ms4a4b high	BoneMarrow	493.7	-0.032	0.015	-0.033	0.016
NK cell_Gzma high	PeripheralBlood	378.003	-0.032	0.009	-0.034	0.009
Interstitial macrophage	Lung	449.464	-0.031	0.013	-0.034	0.012
Macrophage_Retnla high	Muscle	511.52	-0.031	0.016	-0.033	0.017
Neutrophil_Ngp high	BoneMarrow	494.5	-0.031	0.016	-0.032	0.017
Macrophage_Lyz2 high	Kidney	387.919	-0.031	0.01	-0.036	0.008
B cell_Jchain high	MammaryGland.Involution	332.344	-0.031	0.007	-0.036	0.005
Conventional dendritic cell_Gngt2 high	Lung	387.391	-0.031	0.01	-0.035	0.009
B cell_Ly6d high	PeripheralBlood	347.907	-0.031	0.008	-0.034	0.008
T cell_Ccl5 high	SmallIntestine	429.234	-0.031	0.013	-0.033	0.013
Macrophage_Ace high	PeripheralBlood	404.354	-0.031	0.011	-0.033	0.011
Plasmacytoid dendritic cell	Lung	425.349	-0.031	0.012	-0.034	0.012
Dendritic cell_Il1b high	MammaryGland.Involution	340	-0.031	0.008	-0.036	0.006
NK Cell	Lung	368.873	-0.03	0.01	-0.033	0.01
Neutrophil_Ngp high	BoneMarrowcKit	293.885	-0.03	0.006	-0.032	0.007
Dendritic cell_Ccr7 high	Kidney	358.132	-0.03	0.009	-0.037	0.006
Spermatocyte_Slc2a3 high	Testis	1275.23	-0.03	0.057	-0.025	0.061
Neutrophil_Ngp high	NeonatalHeart	359.778	-0.03	0.01	-0.034	0.008
Macrophage_Apoe high	MammaryGland.Involution	442.421	-0.03	0.014	-0.035	0.012
Basophil	Placenta	418.195	-0.03	0.013	-0.032	0.013
B Cell	Lung	327.36	-0.03	0.008	-0.034	0.007
Neutrophil_Lcn2 high	BoneMarrowcKit	313.605	-0.029	0.008	-0.033	0.007
B cell_Igkc high	BoneMarrow	410.553	-0.029	0.013	-0.031	0.014
Macrophage	Spleen	536.769	-0.029	0.02	-0.031	0.02
T cell	Muscle	337.111	-0.029	0.01	-0.031	0.01
Dendritic cell	Muscle	354	-0.029	0.011	-0.033	0.009
Macrophage	Stomach	388.429	-0.028	0.013	-0.034	0.01
NK cell	Spleen	376.863	-0.028	0.012	-0.029	0.014
Erythroblast_Igkc high	Pancreas	292.479	-0.028	0.008	-0.032	0.007
NK cell	Placenta	411.797	-0.028	0.014	-0.031	0.014
B cell_Ighd high	SmallIntestine	406.761	-0.027	0.015	-0.032	0.013
Neutrophil progenitor_S100a8 high	Kidney	394.308	-0.027	0.014	-0.033	0.011
Macrophage_Ccl4 high	Kidney	376.829	-0.027	0.013	-0.032	0.011
Hepatocyte_mt-Nd4 high	Liver	340.25	-0.027	0.011	-0.033	0.009
Granulocyte	Liver	451.304	-0.027	0.017	-0.031	0.016
Macrophage_G0s2 high	SmallIntestine	424.407	-0.027	0.016	-0.031	0.015
Neutrophil_Retnlg high	BoneMarrowcKit	356.33	-0.027	0.013	-0.028	0.014
Neutrophil	NeonatalSkin	317.25	-0.026	0.011	-0.029	0.011
Basophil	Lung	309	-0.026	0.011	-0.029	0.011
Dendritic cell	Prostate	257.238	-0.026	0.009	-0.032	0.005
Neutrophil_Ngp high	Liver	434.071	-0.026	0.018	-0.028	0.018
Dendritic cell	Placenta	380.83	-0.026	0.015	-0.029	0.014
Erythroblast_Hbb-bs high	Liver	426.386	-0.025	0.018	-0.03	0.016
Neutrophil	NeonatalRib	325.018	-0.025	0.013	-0.027	0.014
Erythroblast_Hbb-bt high	Liver	336.548	-0.025	0.013	-0.03	0.012
Invasive spongiotrophoblast	Placenta	379.651	-0.025	0.016	-0.028	0.016
Macrophage_Pf4 high	MammaryGland.Involution	396.295	-0.025	0.017	-0.028	0.016
Granulocyte	Pancreas	388.692	-0.024	0.017	-0.028	0.016
B cell	Placenta	365.8	-0.024	0.016	-0.028	0.014
Epithelium of small intestinal villi_mt-Nd1 high	SmallIntestine	330.659	-0.023	0.015	-0.03	0.011
Macrophage_Pf4 high	PeripheralBlood	283.854	-0.023	0.013	-0.025	0.014
Macrophage_Cxcl2 high	SmallIntestine	579.25	-0.022	0.029	-0.026	0.027
Neutrophil_Camp high	Muscle	309.953	-0.022	0.015	-0.024	0.017
Hepatocyte_Fabp1 high	Liver	404.819	-0.022	0.02	-0.023	0.022
Erythroblast_Hbb-bs high	NeonatalMuscle	252.758	-0.022	0.012	-0.024	0.013
Neutrophil_Ltf high	PeripheralBlood	307.331	-0.021	0.015	-0.023	0.017
Erythroblast_Hba-a2 high	PeripheralBlood	262.136	-0.021	0.013	-0.025	0.012
Epithelial cell_Pla2g1b high	Stomach	259.488	-0.021	0.013	-0.03	0.008
Granulocyte	Spleen	354.229	-0.021	0.018	-0.023	0.019
Acinar cell	Pancreas	254.912	-0.02	0.014	-0.025	0.013
Paneth cell	SmallIntestine	427.984	-0.02	0.023	-0.025	0.021
Neutrophil_Mmp8 high	BoneMarrow	364.892	-0.02	0.02	-0.021	0.022
Monocyte	Placenta	407.434	-0.02	0.022	-0.023	0.022
Neutrophil_Il1b high	PeripheralBlood	331.692	-0.018	0.02	-0.022	0.019
Spermatocyte_1700001F09Rik high	Testis	1563.87	-0.018	0.084	-0.012	0.088
B cell_Jchain high	SmallIntestine	274.881	-0.018	0.017	-0.023	0.015
Neutrophil_Stfa3 high	NeonatalMuscle	268.194	-0.018	0.017	-0.02	0.018
Muscle cell	MammaryGland.Lactation	164.891	-0.018	0.011	-0.024	0.009
Periportal	Liver	756.308	-0.018	0.042	-0.024	0.037
Epithelium of small intestinal villi_Gm23935 high	SmallIntestine	412.024	-0.017	0.026	-0.024	0.021
Macrophage_Apoe high	SmallIntestine	414.753	-0.017	0.026	-0.021	0.024
Epithelium of small intestinal villi_S100g high	SmallIntestine	451.51	-0.016	0.028	-0.024	0.023
Granulocyte_Ngp high	Brain	321.3	-0.016	0.021	-0.017	0.024
Neutrophil progenitor	BoneMarrow	332.673	-0.016	0.022	-0.018	0.024
Erythroblast_Hbb-y high	Placenta	277.132	-0.016	0.019	-0.019	0.02
Neutrophil granulocyte	Lung	332.9	-0.016	0.022	-0.018	0.023
Spermatocyte_Calm2 high	Testis	882.963	-0.015	0.052	-0.011	0.057
Neutrophil_Retnlg high	PeripheralBlood	266.994	-0.015	0.02	-0.016	0.022
Granulocyte_Neat1 high	Placenta	336.875	-0.015	0.024	-0.019	0.022
Stromal cell	MammaryGland.Lactation	170.459	-0.015	0.015	-0.018	0.015
Neutrophil_Hmox1 high	NeonatalMuscle	271.056	-0.015	0.02	-0.016	0.022
Sertoli cell	Testis	762.297	-0.014	0.046	-0.01	0.051
Neutrophil_Retnlg high	Muscle	263.285	-0.012	0.022	-0.014	0.024
Eosinophil granulocyte	Lung	286.619	-0.012	0.024	-0.016	0.023
Granulocyte_S100a9 high	Placenta	344.222	-0.012	0.027	-0.016	0.026
Preleptotene spermatogonia	Testis	781.793	-0.01	0.051	-0.006	0.057
Erythroblast	SmallIntestine	296.629	-0.01	0.026	-0.016	0.024
Spermatocyte_Mesp1 high	Testis	692.518	-0.009	0.048	-0.005	0.054
Secretory alveoli cell_Ccng1 high	MammaryGland.Lactation	161.683	-0.008	0.021	-0.012	0.021
Leydig cell	Testis	764.639	-0.005	0.055	-0.003	0.059
Secretory alveoli cell_Gadd45b high	MammaryGland.Lactation	127.585	-0.005	0.023	-0.009	0.023
Secretory alveoli cell_Srsf11 high	MammaryGland.Lactation	116.009	-0.004	0.023	-0.008	0.023
Pre-Sertoli cell_Ctsl high	Testis	772.859	-0.004	0.057	-0.001	0.062
Secretory alveoli cell_Pa2g4 high	MammaryGland.Lactation	116.507	-0.003	0.024	-0.007	0.024
Secretory alveoli cell_Bckdha high	MammaryGland.Lactation	117.101	-0.003	0.024	-0.007	0.024
Secretory alveoli cell_Kif5b high	MammaryGland.Lactation	116.816	-0.003	0.024	-0.007	0.024
Secretory alveoli cell_mt-Tp high	MammaryGland.Lactation	118.181	-0.003	0.024	-0.007	0.024
Macrophage_Lyz2 high	Testis	760.049	-0.003	0.058	0.002	0.063
Secretory alveoli cell_Cgrrf1 high	MammaryGland.Lactation	122.338	-0.003	0.025	-0.007	0.024
Secretory alveoli cell_Yif1b1 high	MammaryGland.Lactation	120.754	-0.002	0.025	-0.007	0.025
Secretory alveoli cell_Hes1 high	MammaryGland.Lactation	111.328	-0.002	0.024	-0.006	0.025
Secretory alveoli cell_Igsf8 high	MammaryGland.Lactation	104.737	-0.002	0.024	-0.005	0.025
Secretory alveoli cell_Klf6 high	MammaryGland.Lactation	119.148	-0.002	0.025	-0.006	0.025
Secretory alveoli cell_Hsp90aa1 high	MammaryGland.Lactation	97.5496	-0.002	0.024	-0.006	0.025
Secretory alveoli cell_Mat2a high	MammaryGland.Lactation	104.736	-0.002	0.025	-0.005	0.025
B cell_Jchain high	MammaryGland.Lactation	123.307	-0.001	0.026	-0.005	0.026
Secretory alveoli cell_Tubb5 high	MammaryGland.Lactation	107.28	-0.001	0.025	-0.005	0.025
T cell	MammaryGland.Lactation	113.718	-0.001	0.026	-0.005	0.026
Secretory alveoli cell_Snord118 high	MammaryGland.Lactation	104.193	-0.001	0.025	-0.005	0.025
Secretory alveoli cell_Cnp high	MammaryGland.Lactation	91.8387	-0.001	0.025	-0.004	0.025
Secretory alveoli cell_Sars high	MammaryGland.Lactation	100.814	-0.001	0.026	-0.005	0.025
Secretory alveoli cell_Cidea high	MammaryGland.Lactation	100.459	0	0.026	-0.004	0.026
Erythroblast_Hbb-bs high	Testis	575.605	0	0.05	0.004	0.057
Secretory alveoli cell_Hspa1a high	MammaryGland.Lactation	96.2648	0	0.026	-0.004	0.026
Secretory alveoli cell_Ehf high	MammaryGland.Lactation	102.717	0	0.026	-0.004	0.026
Secretory alveoli cell_Ggnbp2 high	MammaryGland.Lactation	103.56	0	0.026	-0.003	0.027
Secretory alveoli cell_Atf3 high	MammaryGland.Lactation	94.811	0	0.026	-0.004	0.026
Secretory alveoli cell_Mrpl15 high	MammaryGland.Lactation	100.388	0	0.026	-0.004	0.026
Secretory alveoli cell_Taf1d high	MammaryGland.Lactation	98.193	0	0.026	-0.003	0.027
Macrophage_Cd74 high	MammaryGland.Lactation	148.582	0	0.029	-0.004	0.029
Secretory alveoli cell_Spp1 high	MammaryGland.Lactation	111.706	0	0.027	-0.004	0.026
Elongating spermatid	Testis	637.481	0	0.054	0.005	0.061
Secretory alveoli cell_Rgs2_high_Rora high	MammaryGland.Lactation	90.9123	0	0.026	-0.003	0.026
Secretory alveoli cell_Ptpn18 high	MammaryGland.Lactation	102.953	0	0.026	-0.004	0.026
Secretory alveoli cell_Apod high	MammaryGland.Lactation	105.993	0	0.027	-0.003	0.027
Secretory alveoli cell_Sh3bgrl3 high	MammaryGland.Lactation	89.6068	0	0.026	-0.003	0.027
Adiocyte cell	MammaryGland.Lactation	96.0697	0	0.026	-0.003	0.027
Secretory alveoli cell_Wfdc17 high	MammaryGland.Lactation	107.744	0	0.027	-0.003	0.027
Secretory alveoli cell_Gm1673 high	MammaryGland.Lactation	108.322	0	0.027	-0.004	0.026
Secretory alveoli cell_Cd83_high	MammaryGland.Lactation	95.0455	0.001	0.026	-0.004	0.026
Secretory alveoli cell_Ube2e3 high	MammaryGland.Lactation	100.991	0.001	0.027	-0.003	0.027
Secretory alveoli cell_Rac2 high	MammaryGland.Lactation	94.973	0.001	0.026	-0.004	0.026
Pre-Sertoli cell_Cst9 high	Testis	663.591	0.001	0.056	0.006	0.063
Secretory alveoli cell_Ifi35 high	MammaryGland.Lactation	101.943	0.001	0.027	-0.003	0.028
Secretory alveoli cell_Ppp2r3a high	MammaryGland.Lactation	88.4444	0.001	0.027	-0.002	0.028
Secretory alveoli cell_Cd63 high	MammaryGland.Lactation	93.1928	0.001	0.027	-0.003	0.027
Secretory alveoli cell_Ighm1 high	MammaryGland.Lactation	98.4636	0.001	0.027	-0.002	0.028
Natural kill cell	MammaryGland.Lactation	92.8775	0.001	0.027	-0.003	0.027
Secretory alveoli cell_AW112010 high	MammaryGland.Lactation	87.8148	0.001	0.027	-0.003	0.027
Secretory alveoli cell_Gpx3 high	MammaryGland.Lactation	91.7094	0.001	0.027	-0.003	0.027
Secretory alveoli cell_Igfbp7 high	MammaryGland.Lactation	91.6447	0.001	0.027	-0.003	0.027
Muscel cell	MammaryGland.Lactation	84.962	0.002	0.027	-0.002	0.028
Secretory alveoli cell_Naxd high	MammaryGland.Lactation	94.6437	0.002	0.027	-0.002	0.028
Secretory alveoli cell_Dnajb1 high	MammaryGland.Lactation	101.302	0.002	0.028	-0.003	0.028
Secretory alveoli cell_Klf2 high	MammaryGland.Lactation	88.7644	0.002	0.027	-0.002	0.027
Secretory alveoli cell_Cyb561 high	MammaryGland.Lactation	88.425	0.002	0.027	-0.002	0.027
Secretory alveoli cell_Fcer1g high	MammaryGland.Lactation	84.6176	0.002	0.027	-0.001	0.028
Secretory alveoli cell_Rhob high	MammaryGland.Lactation	96.0303	0.002	0.028	-0.001	0.029
Secretory alveoli cell_Malat1 high	MammaryGland.Lactation	85.712	0.002	0.028	-0.002	0.028
Secretory alveoli cell_Actb high	MammaryGland.Lactation	80.6706	0.002	0.028	-0.001	0.028
Secretory alveoli cell_Tyrobp high	MammaryGland.Lactation	86.6786	0.002	0.028	-0.001	0.029
Secretory alveoli cell_Tmsb10 high	MammaryGland.Lactation	78.3095	0.003	0.028	-0.001	0.028
Muscle cell	MammaryGland.Lactation	81.5399	0.003	0.028	-0.001	0.029
Secretory alveoli cell_Igkv1-117 high	MammaryGland.Lactation	77.0927	0.003	0.028	-0.001	0.028
Secretory alveoli cell_Lyz2 high	MammaryGland.Lactation	93.2721	0.003	0.029	-0.001	0.029
Secretory alveoli cell_Lgals1 high	MammaryGland.Lactation	80.8033	0.003	0.028	0	0.029
Secretory alveoli cell_Prkcsh high	MammaryGland.Lactation	77.8962	0.003	0.028	-0.001	0.028
Secretory alveoli cell_Crip1 high	MammaryGland.Lactation	80.5439	0.003	0.029	0	0.029
Secretory alveoli cell_Fth1&Wfdc3 high	MammaryGland.Lactation	73.2	0.004	0.028	0	0.029
Secretory alveoli cell_Fth1 high	MammaryGland.Lactation	71.8329	0.004	0.028	0	0.029
Dendritic cell	MammaryGland.Lactation	85.6907	0.004	0.029	0	0.03
Secretory alveoli cell_Ifi27l2a_high	MammaryGland.Lactation	88.9556	0.004	0.029	0	0.029
Secretory alveoli cell_Cidea&Elovl5 high	MammaryGland.Lactation	72.8571	0.004	0.029	0	0.029
Secretory alveoli cell_S100a11 high	MammaryGland.Lactation	85.4528	0.004	0.029	0	0.029
Spermatocyte_Cabs1 high	Testis	682.795	0.004	0.06	0.011	0.069
B cell_Igkv6-15 high	MammaryGland.Lactation	83.7391	0.004	0.029	0.001	0.03
Secretory alveoli cell_Cfd high	MammaryGland.Lactation	82.7961	0.004	0.029	0	0.029
Secretory alveoli cell_Cide&Wfdc3&Wap high	MammaryGland.Lactation	74.8933	0.004	0.029	0	0.029
Secretory alveoli cell_Tmem123 high	MammaryGland.Lactation	79.1358	0.004	0.029	0	0.029
Secretory alveoli cell_Ly6a high	MammaryGland.Lactation	84.6703	0.004	0.03	0.002	0.031
Secretory alveoli cell_Igkv1-110 high	MammaryGland.Lactation	77.0794	0.004	0.029	0.001	0.03
Macrophage_C1qb high	MammaryGland.Lactation	79.3491	0.004	0.03	0.001	0.03
B cell_Igkv6-23 high	MammaryGland.Lactation	84.2444	0.005	0.03	0.001	0.03
Secretory alveoli cell_Clu high	MammaryGland.Lactation	67.6434	0.005	0.029	0.002	0.03
Secretory alveoli cell_Fth1&Cib1 high	MammaryGland.Lactation	65.5877	0.005	0.029	0.002	0.03
Secretory alveoli cell_Iglc1 high	MammaryGland.Lactation	81.152	0.005	0.03	0.001	0.031
Secretory alveoli cell_Cidea&Fth1&Wfdc3 high	MammaryGland.Lactation	70.3585	0.005	0.03	0.001	0.029
Secretory alveoli cell_Igkv1-110&P4hb high	MammaryGland.Lactation	77.52	0.005	0.03	0.002	0.031
Secretory alveoli cell_Thy1 high	MammaryGland.Lactation	83.2759	0.005	0.03	0.002	0.031
Secretory alveoli cell_Retnla high	MammaryGland.Lactation	80.8993	0.005	0.03	0.002	0.031
Secretory alveoli cell	MammaryGland.Lactation	60	0.006	0.03	0.001	0.029
Secretory alveoli cell_Wfdc3&Wap high	MammaryGland.Lactation	66.9766	0.006	0.03	0.003	0.031
Spermatids_1700016P04Rik high	Testis	617.511	0.006	0.059	0.012	0.067
Secretory alveoli cell_Clpx high	MammaryGland.Lactation	56.4947	0.007	0.031	0.002	0.03
Spermatogonia_Tbc1d23 high	Testis	1369.35	0.007	0.099	0.015	0.106
Spermatids_Tnp1 high	Testis	734.72	0.009	0.068	0.016	0.076
Spermatogonia_1700001P01Rik high	Testis	754.555	0.011	0.071	0.018	0.079
Spermatids_Hmgb4 high	Testis	828.523	0.012	0.076	0.021	0.086
Spermatids_Cst13 high	Testis	885.271	0.012	0.079	0.021	0.088
