# Supplementary material for: Significant Evolutionary Constraints on Neuron Cells Revealed by Single-Cell Transcriptomics
Source: Genome Biol Evol. 2020 Mar 16;12(4):300–8. doi: 10.1093/gbe/evaa054 (PMC7186789; doi:10.1093/gbe/evaa054)
Supplement: evaa054_Supplementary_Data [file evaa054_supplementary_data.zip › Supplementary table 3.xlsx]

## Sheet: Supplementary Table 3
Supplementary Table 2. Comparison of E-R correlation values among different types of brain cells.
	E-R anticorrelation (dN-EXP)					E-R anticorrelation (dN/dS-EXP)
Cell type	Mean	Sd.Dev	Number	95%CI	5%CI	Mean	Sd.Dev	Number	95%CI	5%CI	Data
Excitatory neuron	-0.17	0.02	764	-0.17	-0.17	-0.16	0.02	764	-0.16	-0.16	Tasic et al
Inhibitory neuron	-0.16	0.02	761	-0.16	-0.16	-0.15	0.02	761	-0.15	-0.15	Tasic et al
Oligodendrocyte	-0.08	0.02	60	-0.07	-0.09	-0.07	0.02	60	-0.06	-0.08	Tasic et al
Astrocytes	-0.06	0.03	40	-0.05	-0.07	-0.06	0.03	40	-0.05	-0.07	Tasic et al
Immune cells	-0.04	0.02	10	-0.03	-0.05	-0.04	0.02	10	-0.03	-0.05	Tasic et al
Vescular cells	-0.05	0.03	21	-0.04	-0.06	-0.05	0.02	22	-0.04	-0.06	Tasic et al
Excitatory neuron	-0.26	0.03	1229	-0.26	-0.26	-0.25	0.03	1229	-0.25	-0.25	Zeisel et al
Inhibitory neuron	-0.25	0.04	290	-0.25	-0.25	-0.24	0.04	290	-0.24	-0.24	Zeisel et al
Oligodendrocyte	-0.17	0.03	820	-0.17	-0.17	-0.16	0.03	820	-0.16	-0.16	Zeisel et al
Astrocytes	-0.14	0.03	129	-0.13	-0.15	-0.14	0.03	129	-0.13	-0.15	Zeisel et al
Immune cells	-0.11	0.03	98	-0.1	-0.12	-0.1	0.03	98	-0.09	-0.11	Zeisel et al
Vescular cells	-0.13	0.03	250	-0.13	-0.13	-0.13	0.03	250	-0.13	-0.13	Zeisel et al
