# Supplementary material for: Significant Evolutionary Constraints on Neuron Cells Revealed by Single-Cell Transcriptomics
Source: Genome Biol Evol. 2020 Mar 16;12(4):300–8. doi: 10.1093/gbe/evaa054 (PMC7186789; doi:10.1093/gbe/evaa054)
Supplement: evaa054_Supplementary_Data [file evaa054_supplementary_data.zip › Supplementary table 4.xlsx]

## Sheet: Supplementary table 4a
Supplementary table 4a. Neuronal upregulated genes in Tasic et al.
Gene symbol	dN/dS	dN	dS	Mean expression (neuronal cells)	Mean expression (nonneuronal cells)	P value (fdr)	Fold change (neuronal/nonneuronal)
Hba-a1	0.330789	0.0842	0.2546	22.2812	0	0.00244246	22281.2
Tac2	0.255994	0.0331	0.1293	219.312	0.00941558	7.34635e-06	21056.2
Crym	0.0822851	0.0157	0.1908	32.1475	0.000974026	3.06811e-09	16285.2
Penk	0.0661157	0.0184	0.2783	246.975	0.0161688	4.68858e-11	14385.1
Vip	0.198024	0.0481	0.2429	821.863	0.0625974	2.50775e-07	12922.9
Th	0.0847937	0.015	0.1769	9.82334	0	0.00998857	9823.34
Rbp4	0.0210843	0.0021	0.0996	27.469	0.00194805	4.07053e-22	9317.68
Crh	0.227986	0.0189	0.0829	13.4445	0.000844156	5.76403e-07	7290.32
Calca	0.698292	0.0368	0.0527	6.55637	0	5.24788e-05	6556.37
Akr1c18	0.235755	0.0331	0.1404	32.3782	0.00467532	2.47676e-05	5705.09
Sostdc1	0.0332577	0.0044	0.1323	5.69066	0	0.000365444	5690.66
Dkkl1	0.223617	0.057	0.2549	32.6466	0.00506494	2.41613e-11	5382.85
Adcyap1	0.133056	0.032	0.2405	5.09842	0	5.98862e-08	5098.42
Kcnmb2	0.0337955	0.0039	0.1154	8.69373	0.000714286	2.28776e-17	5071.34
Cdh7	0.0551225	0.0099	0.1796	7.60562	0.000519481	3.91008e-15	5005.41
Grp	0.177225	0.0456	0.2573	4.69936	0	6.30923e-05	4699.36
Ldoc1	0.273769	0.0812	0.2966	4.66268	0	0.00070438	4662.68
Rpp25	0.0515118	0.0046	0.0893	30.2586	0.00558442	1.5475e-23	4595.49
Crhr1	0.0254751	0.0063	0.2473	4.36529	0	1.75576e-10	4365.29
Wif1	0.0426136	0.0075	0.176	4.07382	0	7.65366e-06	4073.82
Htr3a	0.126209	0.0274	0.2171	26.2371	0.00564935	0.000146947	3945.82
Cidea	0.0794314	0.0285	0.3588	9.5353	0.00149351	4.44141e-06	3824.05
Gpr83	0.0440329	0.0107	0.243	18.9839	0.00409091	2.86513e-17	3728.98
Stac2	0.0318949	0.0068	0.2132	14.7498	0.00311688	3.95039e-27	3582.77
Mybpc1	0.0456906	0.0088	0.1926	5.17103	0.000454545	9.95795e-07	3555.08
Npy2r	0.0654886	0.0126	0.1924	13.477	0.00279221	0.000228296	3553.86
Htr2c	0.105302	0.0141	0.1339	3.53085	0	2.01554e-07	3530.85
Krt12	0.157106	0.0304	0.1935	14.2999	0.00318182	4.87235e-22	3419.55
Nrsn2	0.152414	0.0303	0.1988	130.517	0.0373377	2.18435e-48	3404.41
Nnmt	0.124786	0.0219	0.1755	5.47447	0.000649351	0.000598431	3319.16
Fkbp1b	0.0549313	0.0088	0.1602	11.8715	0.0025974	1.09067e-21	3300.03
Crhbp	0.115655	0.028	0.2421	230.238	0.0694156	1.45296e-13	3269.7
Cxcl17	0.728445	0.1073	0.1473	3.1799	0	7.1823e-06	3179.9
Cdh9	0.0663308	0.0158	0.2382	11.0497	0.00253247	4.78131e-12	3128.04
Arhgap15	0.173737	0.0258	0.1485	17.8794	0.00480519	1.65402e-22	3079.9
Dlx5	0.0622407	0.0045	0.0723	21.0375	0.00597403	6.66974e-24	3016.55
Car7	0.0364338	0.0085	0.2333	18.9979	0.00532468	6.50854e-22	3003.77
Plb1	0.518182	0.1197	0.231	2.93826	0	0.00204655	2938.26
Dok4	0.0256654	0.0054	0.2104	2.89159	0	2.80896e-07	2891.59
Mme	0.0418879	0.0071	0.1695	2.87371	0	7.35082e-08	2873.71
Kcns3	0.0352376	0.0066	0.1873	12.313	0.00331169	1.14063e-11	2855.73
Nxph2	0.443273	0.1051	0.2371	6.5062	0.0012987	1.312e-05	2830.38
Frmpd4	0.107203	0.0128	0.1194	7.97628	0.00188312	3.40664e-59	2766.55
Ngf	0.274361	0.0397	0.1447	12.0604	0.00337662	1.1422e-08	2755.64
Coro6	0.0402961	0.0049	0.1216	2.74255	0	7.55089e-09	2742.55
Mas1	0.0380751	0.0072	0.1891	10.1691	0.00272727	4.28745e-07	2728.3
Ostn	0.313617	0.0737	0.235	2.72012	0	0.00941464	2720.12
Nrip3	0.155587	0.022	0.1414	72.9937	0.0258442	1.0593e-51	2719.17
Setmar	0.264786	0.0488	0.1843	3.76485	0.00038961	5.85248e-05	2709.29
Cnnm1	0.0285836	0.0067	0.2344	12.5412	0.00363636	7.22334e-56	2704.97
Tnfaip8l3	0.094	0.0141	0.15	4.62647	0.000714286	0.000571862	2698.77
Sult2b1	0.258635	0.0966	0.3735	25.1927	0.00850649	1.49195e-24	2650.05
Wdr31	0.205053	0.0349	0.1702	4.66932	0.000779221	6.4189e-06	2624.36
Ankrd34b	0.107063	0.0238	0.2223	3.09862	0.000194805	1.02914e-16	2593.41
Gm1604b	0.720673	0.137	0.1901	10.1979	0.00305195	2.1108e-14	2516.78
Tmem215	0.0199784	0.0037	0.1852	5.22799	0.0011039	1.56011e-06	2484.91
Slc17a6	0.0080402	0.0016	0.199	12.9229	0.00428571	1.07901e-11	2444.87
2610318N02Rik	0.238553	0.0422	0.1769	2.43883	0	5.58273e-05	2438.83
Tuba8	0.00441696	0.001	0.2264	28.0616	0.0105844	1.22281e-19	2422.36
Grm8	0.0136986	0.0021	0.1533	8.10977	0.0024026	6.16186e-13	2383.41
Mchr1	0.027927	0.0078	0.2793	6.23538	0.00162338	9.47048e-11	2376.85
Lrrc38	0.123165	0.0193	0.1567	2.37299	0	5.23775e-06	2372.99
Agmat	0.375839	0.084	0.2235	2.34159	0	0.000343938	2341.59
Efcab6	0.23346	0.0674	0.2887	2.33119	0	1.12084e-10	2331.19
1700028J19Rik	0.119137	1.5737	13.2092	2.31902	0	0.000199956	2319.02
Tmem130	0.246035	0.0543	0.2207	130.385	0.0555844	2.07608e-86	2304.25
Zfp804a	0.441411	0.1164	0.2637	6.18129	0.00168831	2.40093e-16	2299.32
Rln1	0.517085	0.1483	0.2868	2.29478	0	0.00493909	2294.78
Exph5	0.470641	0.1058	0.2248	4.22165	0.000844156	5.32097e-14	2289.2
Vill	0.271111	0.0549	0.2025	2.26386	0	4.94119e-05	2263.86
Reln	0.0455218	0.0123	0.2702	8.1281	0.0025974	3.08948e-11	2259.44
Col19a1	0.232759	0.0405	0.174	7.26142	0.00227273	1.97508e-23	2218.77
Prok2	0.0570547	0.0074	0.1297	2.20134	0	0.000343938	2201.34
Aqp5	0.0420463	0.012	0.2854	2.19818	0	0.00789599	2198.18
Vwc2l	0.0307692	0.0024	0.078	4.89674	0.0012987	3.64554e-10	2130.22
Il1b	0.398957	0.0612	0.1534	2.12326	0	0.000624883	2123.26
Calb1	0.0157044	0.0034	0.2165	24.2545	0.0104545	2.60262e-16	2117.46
Kcnip2	0.016507	0.0027	0.1613	6.51223	0.00207792	5.78949e-09	2115.79
Trhde	0.0643599	0.0093	0.1445	7.555	0.00266234	2.20075e-19	2062.89
Cckbr	0.270353	0.0352	0.1302	18.718	0.00811688	2.06764e-25	2053.11
Ttll11	0.115269	0.0268	0.2325	3.3694	0.000649351	3.18897e-23	2042.86
Rell2	0.215686	0.0209	0.0969	4.77071	0.00136364	7.28647e-27	2018.38
Cntnap3	0.315894	0.0477	0.151	2.51822	0.00025974	5.40407e-11	1999
Rhof	0.0389249	0.0084	0.2158	8.32911	0.00318182	1.56846e-18	1991.74
Entpd3	0.202415	0.0419	0.207	1.95632	0	1.51715e-08	1956.32
Prr16	0.133137	0.0317	0.2381	1.956	0	3.63613e-05	1956
Tbata	0.557178	0.1145	0.2055	1.95117	0	0.000894192	1951.17
Cldn1	0.0831099	0.0093	0.1119	1.93498	0	0.000254485	1934.98
Fam135b	0.305722	0.0561	0.1835	9.913	0.00415584	3.4503e-38	1922.67
Pla2g4e	0.303213	0.0604	0.1992	3.00534	0.000584416	1.36244e-16	1896.81
Zmat4	0.0701235	0.0142	0.2025	28.8293	0.0143506	1.47131e-43	1878.05
Syt3	0.0206121	0.0033	0.1601	4.06469	0.00116883	1.91987e-17	1874.14
Slc30a3	0.168576	0.0309	0.1833	30.7066	0.0155844	4.8425e-35	1851.53
Ccne1	0.0630841	0.0081	0.1284	11.8741	0.00545455	3.44326e-17	1839.66
Ankrd34a	0.0488677	0.0041	0.0839	4.57741	0.00149351	9.54142e-22	1835.73
Ch25h	0.229782	0.0895	0.3895	1.81981	0	0.000239663	1819.81
Grm2	0.0310786	0.0068	0.2188	3.57319	0.000974026	7.42289e-11	1810.1
Fam183b	0.26	0.0338	0.13	1.80721	0	0.00555241	1807.21
Trim66	0.171429	0.0342	0.1995	2.97311	0.000649351	6.06961e-27	1802.59
Cbln4	0.0145688	0.0025	0.1716	8.93711	0.00396104	2.05894e-09	1801.46
Efhc2	0.245442	0.035	0.1426	1.80138	0	0.00204655	1801.38
Tcap	0.311714	0.1908	0.6121	3.17947	0.000779221	0.000418157	1787
Kcnv1	0.0246914	0.0038	0.1539	22.6245	0.0116883	7.09172e-22	1783.1
Apoa2	0.461913	0.1613	0.3492	1.7645	0	0.00070438	1764.5
Mkx	0.175313	0.0686	0.3913	6.77869	0.00285714	8.11514e-20	1757.44
Kcnf1	0.0159381	0.0035	0.2196	10.3679	0.00493506	1.80856e-31	1746.89
Ano3	0.0381062	0.0066	0.1732	34.2808	0.0186364	8.48537e-35	1745.78
Clstn2	0.0780754	0.0172	0.2203	14.1113	0.00714286	1.71243e-39	1732.96
Vgf	0.22839	0.0194	0.08505	6.2102	0.0025974	3.49713e-58	1726.3
Rasgef1c	0.0513654	0.0079	0.1538	2.16796	0.00025974	2.22269e-08	1720.96
Stap1	0.252336	0.0432	0.1712	1.72005	0	2.20996e-14	1720.05
Grin2a	0.0291468	0.0055	0.1887	4.48467	0.00162338	7.64901e-30	1709.5
Qrfpr	0.0985849	0.0209	0.212	8.23739	0.00383117	0.000161677	1705.05
Hcrtr1	0.0270608	0.0065	0.2402	1.70219	0	0.00368427	1702.19
Cntnap4	0.149676	0.037	0.2472	10.6769	0.00532468	8.24368e-17	1688.13
Pcdhb12	0.278189	0.0639	0.2297	5.73772	0.0024026	6.52157e-07	1686.28
Pcsk1	0.140159	0.02265	0.1614	30.803	0.0175974	3.62407e-39	1656.31
Emx1	0.0497076	0.0051	0.1026	2.82161	0.000714286	3.61374e-08	1645.94
Grhl3	0.0576585	0.0131	0.2272	1.63589	0	0.000270292	1635.89
Gipc2	0.0810452	0.0183	0.2258	1.63056	0	0.000437396	1630.56
Hrh3	0.236879	0.0668	0.282	2.68489	0.000649351	2.04825e-18	1627.85
Spag6	0.025	0.0067	0.268	6.68161	0.00311688	8.71492e-10	1622.98
Cdkl1	0.119789	0.0227	0.1895	6.14022	0.00279221	9.31884e-15	1619.17
Chrm2	0.0248659	0.0051	0.2051	8.33041	0.00415584	2.81291e-08	1615.72
Slc32a1	0.00956023	0.0015	0.1569	2.86898	0.000779221	1.15185e-24	1612.49
Tmem145	0.136815	0.0317	0.2317	1.60694	0	3.66074e-15	1606.94
AI854703	0.00593313	0.4506	75.9464	4.60228	0.00188312	8.34044e-17	1596.29
Prss12	0.127764	0.026	0.2035	2.62262	0.000649351	2.09222e-07	1590.09
Kcnj11	0.0165083	0.0033	0.1999	6.72088	0.00324675	1.09489e-28	1582.59
Nell1	0.0497203	0.008	0.1609	16.9099	0.00974026	1.23091e-17	1574.44
Lrfn5	0.121827	0.0192	0.1576	10.4079	0.00571429	3.16705e-35	1550.11
Pcdhb21	0.281367	0.0601	0.2136	1.5463	0	5.24788e-05	1546.3
Slc5a7	0.0430315	0.0067	0.1557	2.54001	0.000649351	0.000671451	1540.01
Opn3	0.0492701	0.0081	0.1644	1.53626	0	3.02852e-05	1536.26
Bdnf	0.0921228	0.0069	0.0749	24.7211	0.0152597	1.57978e-16	1520.39
Phf13	0.0780272	0.0212	0.2717	2.09527	0.00038961	2.28684e-08	1507.81
Cntn5	0.11793	0.0221	0.1874	4.42351	0.00194805	5.73329e-31	1500.49
Neurod1	0.0189715	0.0038	0.2003	9.10594	0.00512987	5.86413e-12	1485.5
BC030867	0.504	0.0756	0.15	2.53757	0.000714286	4.70206e-05	1480.25
Gpr1	0.142651	0.0396	0.2776	1.47125	0	0.00702119	1471.25
Pcdha4	0.125777	0.0263	0.2091	1.45245	0	0.000115766	1452.45
Gramd2	0.279661	0.0429	0.1534	1.44983	0	7.57621e-05	1449.83
Gabrd	0.00880282	0.002	0.2272	38.0188	0.0253247	3.92866e-40	1444.23
Lin7b	0.0168993	0.0023	0.1361	56.5014	0.0381818	1.14058e-49	1442.03
Adamtsl2	0.0773893	0.0166	0.2145	2.81382	0.000974026	1.27214e-07	1425.42
Slc27a2	0.131148	0.0368	0.2806	2.15054	0.000519481	1.01997e-12	1415.32
Kcnh1	0.0280183	0.0055	0.1963	6.83596	0.00383117	3.9962e-29	1414.97
1700013F07Rik	0.425443	0.0913	0.2146	1.41406	0	0.00414522	1414.06
Rab26	0.140591	0.0195	0.1387	11.412	0.00707792	6.28762e-13	1412.73
Lck	0.0160302	0.0034	0.2121	1.40566	0	0.000304953	1405.66
1700028P14Rik	0.545106	0.1281	0.235	1.40231	0	0.000793787	1402.31
Tuft1	0.246951	0.0243	0.0984	1.40222	0	7.57621e-05	1402.22
Alox12b	0.0550582	0.0123	0.2234	1.36944	0	0.00106838	1369.44
Gpr158	0.113176	0.0201	0.1776	12.8707	0.00844156	5.95685e-47	1363.19
Wipf3	0.521991	0.1353	0.2592	10.9253	0.00707792	1.25963e-31	1352.48
Aff3	0.180357	0.0404	0.224	3.45827	0.00155844	4.84984e-21	1351.71
Msc	0.121047	0.0333	0.2751	1.34793	0	0.000138911	1347.93
Dpysl5	0.0751087	0.01495	0.182	2.30595	0.000714286	1.31517e-15	1345.14
Grip1	0.0964136	0.0207	0.2147	4.99218	0.00272727	7.53815e-20	1339.36
Ak5	0.0887006	0.0157	0.177	16.7988	0.0115584	2.38915e-28	1337.65
Cpne7	0.0419447	0.0088	0.2098	12.1384	0.00811688	3.73929e-15	1331.42
Pip5kl1	0.39126	0.077	0.1968	6.4225	0.00383117	9.57131e-10	1329.39
Cdh12	0.0397092	0.0071	0.1788	17.0877	0.0118831	1.12699e-38	1326.36
Rasgef1a	0.0499098	0.0083	0.1663	17.2563	0.0120779	9.86564e-59	1319.5
Col25a1	0.243511	0.0319	0.131	4.10703	0.00214286	2.68728e-08	1306.78
Mal2	0.117272	0.03445	0.29145	60.4187	0.0453896	3.10531e-58	1302.42
Moxd1	0.143994	0.038	0.2639	2.21778	0.000714286	7.52569e-05	1293.71
Npy5r	0.0524175	0.0116	0.2213	7.06186	0.00448052	3.72955e-07	1288.54
Bcl11a	0.0153631	0.0011	0.0716	30.0748	0.0224675	8.12476e-54	1281.55
Vash2	0.111725	0.0263	0.2354	1.26251	0	3.81487e-06	1262.51
Slco4c1	0.0975095	0.0231	0.2369	1.26235	0	9.66269e-05	1262.35
Stard10	0.0080171	0.0015	0.1871	2.16359	0.000714286	5.66186e-07	1262.1
Diras1	0.00617284	0.0019	0.3078	4.92297	0.00292208	3.24079e-43	1255.19
Slc18a3	0.138756	0.0261	0.1881	1.24584	0	0.00624961	1245.84
Ablim3	0.0325248	0.0059	0.1814	2.29593	0.000844156	1.03715e-13	1244.98
Kcna4	0.0038525	0.0007	0.1817	3.57465	0.00188312	6.99789e-15	1239.86
B4galnt4	0.0838291	0.0155	0.1849	3.44801	0.00181818	1.00828e-18	1223.49
Glra3	0.164959	0.0499	0.3025	2.16678	0.000779221	0.00131474	1217.83
Slc2a6	0.11648	0.027	0.2318	15.7592	0.0119481	4.10711e-23	1217.11
Inhba	0.0163447	0.0022	0.1346	6.01087	0.00396104	0.00145317	1211.62
Gpr12	0.0579946	0.0107	0.1845	8.98883	0.00642857	1.6692e-17	1210.04
Hcn3	0.0231328	0.0035	0.1513	1.20464	0	7.8623e-08	1204.64
Cpne6	0.00369686	0.0008	0.2164	62.0559	0.0506494	3.28046e-52	1201.48
Paqr9	0.107143	0.0303	0.2828	2.52089	0.0011039	7.66627e-08	1198.2
1700040L02Rik	0.405232	0.0883	0.2179	2.04721	0.000714286	0.00434277	1194.2
Nefh	0.254661	0.0519	0.2038	5.64079	0.00383117	8.57213e-17	1167.58
Camkv	0.0673759	0.0114	0.1692	17.517	0.014026	4.59385e-49	1165.78
Wnt2	0.0163827	0.0025	0.1526	3.24651	0.00181818	0.000167213	1151.99
Icam4	0.293769	0.0396	0.1348	1.15005	0	0.00439258	1150.05
Ankrd34c	0.208791	0.0228	0.1092	5.02476	0.00337662	5.4931e-09	1148.09
Gpr151	0.370012	0.0918	0.2481	2.78801	0.00142857	0.00563992	1148
Cpne5	0.0055638	0.0015	0.2696	8.84707	0.00675325	1.95552e-17	1141.08
Rgs8	0.133091	0.0366	0.275	7.73617	0.00584416	2.55276e-15	1130.33
Cdkl4	0.0741815	0.0179	0.2413	5.89102	0.00428571	2.7786e-12	1114.52
Cntnap5c	0.267184	0.0758	0.2837	2.91406	0.00162338	1.28517e-07	1110.8
Tcerg1l	0.152584	0.0251	0.1645	1.90142	0.000714286	6.70129e-07	1109.16
Rtn4r	0.0665362	0.0136	0.2044	2.96414	0.00168831	2.73802e-18	1102.6
Tmem202	0.895597	0.1424	0.159	1.0986	0	0.00192865	1098.6
Rbks	0.220568	0.0326	0.1478	1.08901	0	0.000748127	1089.01
Samd3	0.27156	0.0444	0.1635	1.08886	0	0.00744805	1088.86
Tmco5	0.184859	0.0315	0.1704	1.08358	0	0.000437396	1083.58
AW551984	0.428999	0.0861	0.2007	3.54228	0.00227273	2.44097e-05	1082.36
Rspo3	0.155356	0.0277	0.1783	3.1045	0.00188312	1.10276e-07	1076.79
Tmem158	0.0446009	0.0095	0.213	1.0743	0	2.20996e-14	1074.3
Spire2	0.125102	0.0307	0.2454	1.07218	0	1.52466e-05	1072.18
Abcc8	0.0133229	0.0034	0.2552	2.65519	0.00149351	1.18102e-14	1064.84
Hbq1b	0.247485	0.1107	0.4473	1.05816	0	0.00120223	1058.16
Cda	0.0664105	0.0121	0.1822	2.22028	0.0011039	0.00691111	1055.32
Cartpt	0.116109	0.0111	0.0956	16.3777	0.0145455	5.28364e-08	1053.54
Kcnk4	0.149871	0.0232	0.1548	1.85723	0.000779221	8.915e-09	1043.85
Grin1	0.053394	0.0129	0.2416	9.7376	0.00837662	8.85044e-84	1038.5
Xrcc6bp1	0.067344	0.0285	0.4232	1.03759	0	8.6713e-06	1037.59
Ccl17	0.373236	0.082	0.2197	2.99808	0.00194805	3.74819e-05	1016.97
Tnnt2	0.167351	0.0774	0.4625	3.23557	0.00220779	4.81665e-05	1008.66
Cck	0.217542	0.0377	0.1733	29.4468	0.0291558	3.65725e-34	976.489
Myo5b	0.0558471	0.0149	0.2668	2.23516	0.0012987	2.20061e-10	972.358
Mei1	0.264391	0.0519	0.1963	1.46122	0.000519481	1.09675e-05	961.657
Nrn1	0.475336	0.0212	0.0446	234.333	0.243896	8.30175e-19	956.868
Tbr1	0.092006	0.0122	0.1326	5.41689	0.00467532	8.22188e-16	954.464
Itpka	0.0465426	0.007	0.1504	13.0962	0.0127273	6.66234e-19	954.028
Dazl	0.0161464	0.0015	0.0929	1.12012	0.000194805	0.00103371	937.49
Unc5d	0.0206379	0.0044	0.2132	9.5975	0.00935065	2.58423e-29	927.236
Kcns2	0.00804063	0.0019	0.2363	2.72883	0.00194805	2.7954e-08	925.639
Tfr2	0.135796	0.025	0.1841	1.94194	0.0011039	6.59733e-07	923.021
Ttc9b	0.17653	0.0176	0.0997	7.5756	0.00720779	5.15178e-24	922.977
Gfra4	0.3812	0.1537	0.4032	1.81346	0.000974026	1.08819e-07	918.658
Rxfp1	0.1671	0.0257	0.1538	4.7157	0.00415584	8.82772e-06	914.632
Fbll1	0.0985018	0.0572	0.5807	2.86398	0.00214286	9.05128e-15	911.266
Slc24a4	0.0241337	0.0039	0.1616	1.739	0.000909091	5.06693e-06	910.906
Ppargc1b	0.19795	0.0367	0.1854	2.54104	0.00181818	2.01124e-20	901.66
Neurod6	0.0305011	0.0014	0.0459	72.4159	0.0795455	1.47237e-15	899.069
L1cam	0.0820896	0.0099	0.1206	9.42548	0.00967532	1.65962e-55	882.922
Thbs2	0.0632839	0.0111	0.1754	2.24307	0.00155844	6.6801e-08	876.732
Htr1a	0.129786	0.0261	0.2011	1.66742	0.000909091	3.72039e-07	873.409
Tcf19	0.273921	0.0793	0.2895	2.90592	0.00233766	0.000104883	870.646
Ptpn3	0.0610248	0.0106	0.1737	2.15351	0.00149351	1.02207e-22	863.649
Dmkn	0.607509	0.1917	0.3267	3.69834	0.00331169	0.00515898	857.748
Galnt9	0.027027	0.0052	0.1924	20.1895	0.0227273	7.37945e-29	850.897
Syt10	0.028466	0.0054	0.1897	3.4666	0.00311688	1.93591e-06	842.044
Chrna7	0.0166813	0.0019	0.1139	1.33207	0.000584416	0.000290413	840.73
4930447C04Rik	0.262639	0.0426	0.1622	2.57443	0.00207792	2.08036e-10	836.419
Rab15	0.0204276	0.0043	0.2105	20.2871	0.0235065	1.08027e-40	827.826
Gm765	0.1	0.0236	0.236	7.80064	0.00850649	0.00192561	820.559
Ovol2	0.145157	0.0559	0.3851	3.13948	0.00285714	5.58488e-07	813.94
Gm11744	0.442548	0.0674	0.1523	2.0804	0.00162338	0.000108435	793.024
Fam150b	0.071644	0.0095	0.1326	1.14203	0.000454545	0.000325013	785.148
Ttc39a	0.168124	0.0423	0.2516	1.42163	0.000844156	1.23296e-05	770.882
Nanos1	0.175376	0.0396	0.2258	3.92319	0.00409091	5.64678e-16	770.627
Rspo2	0.0718065	0.0095	0.1323	1.50351	0.000974026	0.000131672	761.646
Ar	0.0990443	0.0114	0.1151	1.00698	0.000324675	8.02497e-05	760.169
Kcnq5	0.0480157	0.0098	0.2041	5.05083	0.00564935	7.90167e-26	759.597
Rgs14	0.0931089	0.0177	0.1901	3.71046	0.0038961	1.37625e-06	757.839
Hipk4	0.0381914	0.0087	0.2278	2.20205	0.00194805	2.85854e-16	746.952
Htr5b	0.0464005	0.0136	0.2931	3.10344	0.00318182	0.00142086	742.128
Unc5a	0.0261759	0.0064	0.2445	2.53365	0.00246753	7.04523e-22	730.677
Nos1	0.0350331	0.009	0.2569	1.10766	0.000519481	0.00053708	728.972
Ccdc155	0.318921	0.0686	0.2151	1.3763	0.000909091	9.6468e-06	720.916
Zfp13	0.193652	0.0781	0.4033	2.63501	0.00266234	2.70439e-06	719.489
Gprin3	0.56653	0.152	0.2683	2.02706	0.00181818	8.49103e-05	719.278
Serinc2	0.0761523	0.0152	0.1996	2.60222	0.00266234	5.92043e-05	710.534
Cdh8	0.102236	0.0192	0.1878	19.58	0.0265584	4.09031e-33	710.49
Slc6a7	0.0171931	0.0043	0.2501	5.22924	0.00642857	2.8008e-24	703.936
Npy	0.0882353	0.0051	0.0578	3641.63	5.20429	1.98022e-13	699.602
Nefm	0.0860996	0.0166	0.1928	19.6292	0.0272078	1.42501e-33	695.878
Cntnap5a	0.316824	0.0806	0.2544	1.01111	0.000454545	2.52201e-08	695.137
Syt1	0.00711974	0.0011	0.1545	256.543	0.368377	2.14554e-89	694.529
Gucy2g	0.283542	0.0634	0.2236	1.50384	0.00116883	1.31161e-06	693.385
Slc23a3	0.445682	0.08	0.1795	3.38677	0.0038961	0.00117711	691.728
Hkdc1	0.292436	0.1933	0.661	2.12875	0.00207792	0.000289919	691.618
Chrd	0.252273	0.0333	0.132	2.87672	0.00318182	4.0253e-20	687.912
Nptx1	0.010223	0.0022	0.2152	13.0233	0.0181818	4.96125e-21	678.941
Fam160a1	0.429576	0.2992	0.6965	1.36684	0.00103896	0.000197902	670.361
Gpr88	0.020979	0.0045	0.2145	3.03125	0.00357143	4.94853e-08	663.086
Sphkap	0.294035	0.0631	0.2146	13.9023	0.02	1.99393e-46	662.013
Bbs12	0.330635	0.0531	0.1606	3.48091	0.00435065	0.000394468	650.559
Sstr2	0.0261797	0.0081	0.3094	9.83626	0.0141558	1.11332e-08	649.007
Cd7	0.605346	0.1155	0.1908	4.41335	0.00584416	0.0014844	644.835
Hyls1	0.20398	0.0492	0.2412	1.85414	0.00188312	3.97669e-06	643.102
Cyp11a1	0.244665	0.0493	0.2015	1.29744	0.00103896	8.17708e-05	636.325
BC048546	0.36668	0.092	0.2509	3.61221	0.00474026	6.43855e-22	629.276
Acot4	0.208686	0.0394	0.1888	1.24174	0.000974026	0.0021445	629.042
Clec18a	0.338364	0.0695	0.2054	1.4811	0.00136364	0.00189452	626.62
Zfp184	0.357143	0.0515	0.1442	2.26917	0.00266234	0.000384169	619.597
Chsy3	0.112659	0.0186	0.1651	1.58263	0.00168831	8.0346e-08	588.708
Pgr	0.17115	0.0369	0.2156	1.77209	0.00201299	5.59612e-16	588.149
Wnt9a	0.120856	0.035	0.2896	1.45896	0.00149351	5.05597e-07	585.105
Lamc2	0.150895	0.0295	0.1955	2.56093	0.00344156	2.13292e-05	576.584
Pcdhb15	0.211151	0.0409	0.1937	2.02746	0.00253247	0.000201364	573.951
Fank1	0.232945	0.028	0.1202	1.11816	0.000974026	0.00305788	566.438
Npcd	0.271958	0.1093	0.4019	16.3202	0.0284416	1.05163e-47	554.324
Cacng5	0.00612557	0.0016	0.2612	3.03573	0.00461039	6.39661e-07	541.091
Syt17	0.0271991	0.0047	0.1728	6.65186	0.0112987	7.86126e-08	540.859
D130043K22Rik	0.256637	0.0435	0.1695	1.87483	0.00246753	1.98659e-17	540.68
1110032F04Rik	0.0719632	0.0125	0.1737	1.67741	0.00214286	1.61984e-06	533.721
Rad51ap2	0.632625	0.0923	0.1459	1.14819	0.00116883	7.76573e-06	529.405
Erc2	0.0428101	0.0078	0.1822	18.9815	0.0350649	3.59033e-57	526.316
Tph2	0.114839	0.0356	0.31	3.75407	0.00616883	3.20888e-05	523.665
Tbc1d25	0.0778986	0.0129	0.1656	2.0006	0.00285714	9.86734e-06	518.675
Sstr4	0.0628931	0.011	0.1749	1.55702	0.00201299	3.58596e-07	516.768
Kcna3	0.00790698	0.0017	0.215	3.43032	0.00564935	4.22681e-10	515.888
St6galnac6	0.047103	0.0113	0.2399	4.9873	0.00883117	3.36158e-17	507.295
Sel1l3	0.131392	0.0203	0.1545	11.6418	0.0222727	2.8712e-35	500.235
Hcrtr2	0.0689972	0.0075	0.1087	3.71319	0.00642857	0.000791958	499.853
Gpr176	0.088853	0.0165	0.1857	7.31554	0.0137662	1.30098e-10	495.424
Mapk11	0.0359712	0.005	0.139	12.0453	0.0235714	2.12962e-15	490.215
Aldob	0.0349933	0.0078	0.2229	1.57063	0.00220779	0.00181589	489.629
E430018J23Rik	0.435971	0.18085	0.41405	1.17593	0.00142857	0.00294636	484.208
Sag	0.10051	0.0197	0.196	2.55915	0.00435065	1.31549e-05	478.289
Igfn1	0.537133	0.0933	0.1737	1.29569	0.00175325	1.7124e-09	470.605
Satb2	0.0198718	0.0031	0.156	11.6369	0.025	9.50935e-23	447.574
Slc12a5	0.0858315	0.0272	0.3169	13.7623	0.0302597	1.65715e-75	440.256
Svop	0.0378486	0.0076	0.2008	17.4171	0.038961	8.33382e-45	435.853
Fxyd2	0.202513	0.0822	0.4059	4.61418	0.00974026	1.20528e-07	429.616
Hs3st5	0.0229277	0.0052	0.2268	1.69716	0.00298701	0.000210613	425.672
Klf5	0.0884017	0.0125	0.1414	3.72469	0.00779221	2.88696e-11	423.635
Ddn	0.384106	0.0348	0.0906	3.14319	0.00649351	1.76451e-22	419.456
Cecr6	0.059364	0.0084	0.1415	2.96009	0.0061039	2.66291e-25	416.686
Kcnj9	0.00383877	0.001	0.2605	10.2462	0.0237662	1.83368e-40	413.717
Pdyn	0.335733	0.0513	0.1528	27.6851	0.0661688	0.00136065	412.172
Cited1	0.390597	0.0864	0.2212	5.98353	0.014026	3.12053e-05	398.213
Pde1b	0.0462882	0.0053	0.1145	5.36452	0.0126623	1.2523e-22	392.651
Glra2	0.0159363	0.002	0.1255	8.89831	0.0224026	4.65129e-08	380.228
Pou6f2	0.153386	0.0154	0.1004	1.5609	0.00311688	9.05897e-06	379.147
Syt5	0.0628743	0.0084	0.1336	78.5871	0.208766	1.15214e-55	374.641
Fstl4	0.106765	0.0202	0.1892	4.55793	0.0111688	1.60136e-13	374.558
Rasl10a	0.0552969	0.0095	0.1718	2.78009	0.00642857	8.55072e-05	374.243
Serp2	0.566699	0.1164	0.2054	17.5156	0.045974	3.91043e-41	372.878
Hbq1a	0.268493	0.0784	0.292	1.8411	0.00396104	0.00172189	371.112
Ly6h	0.0238596	0.0034	0.1425	3.18646	0.0075974	2.68626e-41	370.63
Kcnj6	0.0444974	0.0112	0.2517	6.15152	0.0162338	7.57546e-18	356.946
Lrriq1	0.584607	0.1071	0.1832	1.08295	0.00214286	0.000365452	344.575
Has1	0.0584615	0.0133	0.2275	1.16064	0.0024026	9.84102e-05	341.103
Lrrc6	0.307692	0.0684	0.2223	5.99102	0.0168831	5.64986e-11	335.01
Pvalb	0.219251	0.0246	0.1122	107.036	0.321688	5.97588e-10	331.701
Syt13	0.057971	0.0096	0.1656	23.3612	0.0695455	6.5817e-62	331.151
Cbln2	0.0570093	0.0061	0.107	23.5974	0.0707143	8.37244e-19	329.048
Gda	0.110335	0.0158	0.1432	16.8446	0.0502597	8.34266e-32	328.613
Chrm3	0.066838	0.0156	0.2334	1.77317	0.00448052	2.67935e-25	323.54
Cox6a2	0.0571155	0.0179	0.3134	66.1603	0.203701	1.75031e-12	323.204
Myl4	0.0771855	0.0181	0.2345	35.7383	0.11013	3.05435e-05	321.591
Agpat9	0.0540735	0.015	0.2774	1.92926	0.005	0.000291352	321.543
Pnoc	0.202736	0.0489	0.2412	38.0398	0.117987	9.34863e-08	319.697
Slc17a7	0.00441745	0.0008	0.1811	8.89694	0.0276623	2.12856e-27	310.405
Klhl3	0.05221	0.0176	0.3371	1.22465	0.00305195	1.06449e-06	302.237
Dlk2	0.0906128	0.0139	0.1534	3.2561	0.00980519	1.96366e-08	301.346
Trank1	0.134026	0.0245	0.1828	10.5146	0.034026	1.83861e-77	300.193
Gabrg2	0.00937012	0.0018	0.1921	289.354	0.96513	8.49511e-89	299.498
Tmem151b	0.0212901	0.0067	0.3147	10.3577	0.0342857	3.33567e-37	293.539
Igf1	0.128931	0.0205	0.159	71.1127	0.246753	5.74149e-16	287.031
Myh7	0.00415601	0.0013	0.3128	1.1359	0.00298701	0.000365678	284.9
Mmp24	0.0984878	0.0254	0.2579	1.21781	0.00331169	1.85633e-13	282.444
Cgn	0.156151	0.0297	0.1902	4.03869	0.0134416	1.61828e-12	279.657
Slc37a1	0.0888889	0.0228	0.2565	1.22292	0.00344156	0.00305106	275.337
Ccdc113	0.257705	0.0602	0.2336	3.60167	0.0121429	4.82812e-05	274.04
Sncb	0.0739394	0.0122	0.165	79.5047	0.292208	2.05099e-89	271.155
Gpr26	0.0209556	0.0025	0.1193	1.48814	0.00467532	2.97932e-07	262.212
Usp13	0.0359281	0.0054	0.1503	3.94897	0.0141558	3.90773e-22	260.558
Cacnb2	0.173583	0.0389	0.2241	1.6797	0.00558442	5.60172e-24	255.103
Golga7b	0.01822	0.0026	0.1427	201.379	0.793312	4.10997e-85	253.526
Magee2	0.315156	0.0445	0.1412	9.37101	0.0367532	2.83204e-09	248.217
Flt3	0.19707	0.0417	0.2116	1.18981	0.00383117	4.78541e-07	246.278
Tmem150c	0.0146013	0.0039	0.2671	1.41941	0.00480519	3.25946e-08	244.507
Glt8d2	0.107916	0.0349	0.3234	12.8454	0.0531818	7.9758e-07	237.079
Ralyl	0.137213	0.0257	0.1873	59.7804	0.252662	8.28525e-56	235.669
Adcy8	0.0211549	0.0037	0.1749	3.77918	0.0150649	9.11824e-24	235.244
Ankrd42	0.222599	0.0459	0.2062	2.11113	0.00798701	2.39713e-10	234.909
Tmem178	0.0458606	0.0077	0.1679	12.8441	0.0557143	6.79127e-33	226.47
Sh2d5	0.140625	0.0252	0.1792	13.4963	0.0595455	2.1593e-50	222.912
Fam163b	0.00890631	0.0025	0.2807	10.9496	0.0488312	5.11529e-30	219.733
Igfbp6	0.184151	0.0323	0.1754	36.9014	0.167727	1.1007e-11	218.704
St8sia5	0.032194	0.0081	0.2516	13.26	0.0597403	5.56266e-31	218.306
Efna5	0.347881	0.11	0.3162	65.3279	0.30487	1.99823e-66	213.58
Gls2	0.14088	0.0397	0.2818	7.21833	0.0331818	1.32381e-27	211.175
Ryr2	0.0304088	0.0061	0.2006	5.99695	0.0274026	7.22211e-70	211.141
Atrnl1	0.0432856	0.0127	0.2934	5.40827	0.0246753	8.25044e-37	210.641
Atg9b	0.127494	0.023	0.1804	1.56614	0.00649351	3.83113e-08	209
Tiam2	0.178841	0.0355	0.1985	9.6682	0.0463636	7.80059e-30	204.127
Eme2	0.315389	0.058	0.1839	8.74424	0.042013	9.06069e-13	203.293
Pcdhac2	0.064027	0.0076	0.1187	9.28809	0.0448052	1.55696e-15	202.774
Snap25	0.374779	0.1058	0.2823	5618.92	27.7679	1.60987e-89	202.346
Btn2a2	0.343427	0.0465	0.1354	1.73318	0.00779221	0.00973389	197.127
Sowahb	0.332733	0.0554	0.1665	2.697	0.0127273	3.2324e-07	196.47
Flywch2	0.34373	0.0529	0.1539	10.5465	0.0528571	8.08177e-16	195.823
Sh3bgrl2	0.0588235	0.0095	0.1615	6.4699	0.0322727	5.36591e-17	194.451
Prrt3	0.352288	0.0508	0.1442	1.19707	0.00519481	2.14783e-10	193.238
Dbn1	0.23807	0.0449	0.1886	5.14839	0.0258442	5.34898e-31	191.788
Kcnc2	0.118703	0.0271	0.2283	52.0631	0.271299	7.84055e-48	191.198
Myadml2	0.490201	0.1826	0.3725	1.32745	0.00623377	0.000920022	183.507
Lpcat4	0.110602	0.0169	0.1528	10.3871	0.0557143	8.73281e-48	183.148
2310030G06Rik	0.344366	0.0926	0.2689	4.02318	0.0224026	0.000116272	171.912
Gm13306	0.43672	0.0735	0.1683	21.6188	0.128701	2.85747e-42	166.682
Gspt2	0.104566	0.0142	0.1358	6.32995	0.0394805	9.11813e-14	156.37
Spata2l	0.0787959	0.0178	0.2259	3.61647	0.0221429	6.00792e-13	156.267
Celf3	0.0107991	0.001	0.0926	2.50975	0.0150649	2.09025e-31	156.225
Rab3b	0.023978	0.0061	0.2544	169.044	1.09299	1.03392e-47	154.521
Nrg3	0.203147	0.0284	0.1398	5.71382	0.0372727	3.60426e-21	149.292
Galntl6	0.113406	0.0313	0.276	68.3778	0.460649	4.83829e-35	148.116
Mpped1	0.0169598	0.0027	0.1592	25.7391	0.172857	3.15892e-53	148.048
Clec2l	0.00732473	0.0021	0.2867	8.83634	0.0587662	3.66884e-21	147.848
Stmn2	0.009167	0.0023	0.2509	349.041	2.37013	1.06534e-87	147.204
Zfp804b	0.533025	0.1267	0.2377	1.17565	0.00701299	0.000495744	146.718
Rims1	0.189455	0.0327	0.1726	14.1346	0.0961688	3.45935e-53	145.465
Mgat4c	0.0586785	0.0119	0.2028	10.6501	0.0732468	4.43666e-21	143.442
Kcnq3	0.145885	0.0296	0.2029	3.99153	0.0272078	2.54243e-15	141.505
Plcxd2	0.0507961	0.0067	0.1319	18.3149	0.128442	2.76737e-34	141.492
Sac3d1	0.232441	0.0599	0.2577	4.5053	0.0316234	1.89963e-10	138.101
Doc2a	0.0664207	0.009	0.1355	6.40699	0.0466234	1.98646e-16	134.535
Chrm4	0.0226866	0.0038	0.1675	1.32249	0.00883117	2.71947e-34	134.52
Bsn	0.110375	0.02	0.1812	9.48166	0.0696104	1.8006e-70	134.281
Tmem116	0.453912	0.0847	0.1866	2.16381	0.0155844	0.00216183	130.472
Kcnab3	0.107461	0.0157	0.1461	13.8286	0.107792	4.52659e-22	127.111
Lysmd4	0.221795	0.0692	0.312	8.73959	0.0682468	4.29808e-40	126.209
Chac1	0.229418	0.0457	0.1992	15.5626	0.122662	3.61243e-21	125.848
Htr1f	0.0799481	0.0185	0.2314	3.39656	0.0261688	5.0215e-12	125.017
Rab40b	0.0371204	0.0066	0.1778	7.39744	0.0582468	6.64352e-08	124.858
2010107G23Rik	0.164576	0.02255	0.13795	6.35454	0.0501299	1.36424e-17	124.282
Htr5a	0.0936687	0.0216	0.2306	1.01454	0.00727273	7.93535e-09	122.637
BC022687	0.312857	0.0713	0.2279	1.51298	0.0117532	0.000118829	118.635
Ppfia3	0.0167387	0.0031	0.1852	1.02582	0.00779221	2.54301e-19	116.673
Tceal6	0.296637	0.0265	0.08935	26.8169	0.230195	3.02862e-61	115.992
Rerg	0.0282105	0.0067	0.2375	5.49064	0.0464935	6.86737e-08	115.608
Prkaa2	0.0309446	0.0076	0.2456	5.63617	0.0484416	1.65469e-33	113.997
Snca	0.0295608	0.0035	0.1184	429.186	3.83825	4.6398e-64	111.789
Ptk2b	0.0441261	0.0077	0.1745	27.4238	0.24539	2.54379e-27	111.303
Zfp711	0.0837156	0.0146	0.1744	4.71145	0.0414935	1.49627e-15	110.875
Unc13a	0.150181	0.0788	0.5247	4.37785	0.0387662	1.09773e-88	110.09
Gad2	0.0497763	0.0089	0.1788	86.3529	0.797987	8.35615e-12	108.078
Tmem200a	0.0386941	0.0096	0.2481	4.57547	0.0418831	0.002153	106.696
Gm996	0.122691	0.0186	0.1516	1.69835	0.0149351	4.56696e-15	106.579
Rasgrp1	0.0691057	0.0119	0.1722	38.9035	0.364156	2.87261e-28	106.539
Inha	0.14538	0.0247	0.1699	5.5331	0.0523377	5.33739e-17	103.737
Dusp14	0.039187	0.00565	0.14415	117.869	1.17675	1.48217e-40	100.08
Dnajb5	0.00801974	0.0013	0.1621	14.8252	0.148831	7.61102e-29	98.9459
Gdap1	0.165296	0.0201	0.1216	36.1812	0.370325	2.46669e-74	97.4381
Trpc5	0.0633635	0.0133	0.2099	1.91317	0.0188312	6.04856e-08	96.4731
Npas1	0.0858726	0.0155	0.1805	1.28854	0.0124675	0.00315452	95.6773
Galnt14	0.0301612	0.0058	0.1923	13.6594	0.143247	2.12897e-14	94.6947
Rab27b	0.0319969	0.0083	0.2594	19.9922	0.213377	1.10562e-40	93.2572
Syn1	0.203072	0.0238	0.1172	17.1358	0.183506	5.47556e-72	92.8737
Ankdd1b	0.313552	0.0745	0.2376	2.27501	0.0238312	1.36459e-07	91.6191
Tmem191c	0.0892925	0.0236	0.2643	7.96329	0.0861688	1.14123e-24	91.3548
Hpcal4	0.00790068	0.0021	0.2658	28.1632	0.307597	3.14208e-51	91.262
Atp2b3	0.00306044	0.0004	0.1307	2.14579	0.0225974	1.44877e-19	90.9333
Kcnh7	0.0568663	0.0094	0.1653	10.6556	0.116688	2.99524e-39	90.5409
Cnksr2	0.0294599	0.0036	0.1222	13.8517	0.152727	2.37205e-40	90.1055
Pgap3	0.0678947	0.0129	0.19	1.11395	0.0113636	0.000147368	90.0992
Fam43b	0.0375	0.0075	0.2	1.71424	0.0180519	5.64942e-08	89.9769
Wisp1	0.0634286	0.0111	0.175	1.19311	0.0123377	6.87852e-05	89.4546
Dlgap2	0.0561858	0.0104	0.1851	15.1023	0.168117	4.92339e-60	89.3008
Nefl	0.0234216	0.0046	0.1964	54.5674	0.614481	2.67701e-41	88.6582
B4galnt1	0.156195	0.0266	0.1703	7.06791	0.079026	1.82928e-22	88.3203
Pnma2	0.210895	0.0391	0.1854	14.7944	0.167532	4.0459e-40	87.7836
Atp6v1g2	0.0680432	0.0145	0.2131	671.938	7.87565	2.72454e-89	85.3076
Rbfox1	0.182648	0.02	0.1095	57.0033	0.692273	2.84952e-79	82.2235
Syt16	0.414833	0.1169	0.2818	18.4879	0.224026	3.07745e-32	82.1588
Zfp821	0.107016	0.0241	0.2252	5.35016	0.0644156	7.34854e-13	81.7872
Usp29	0.283691	0.0781	0.2753	13.4077	0.16487	1.18785e-37	80.8327
Paqr3	0.0147701	0.0044	0.2979	1.06545	0.0123377	0.000255639	79.8828
Scg2	0.111051	0.0205	0.1846	517.352	6.58123	2.18397e-80	78.5982
Gnaz	0.00546189	0.0023	0.4211	1.78426	0.0217532	1.97294e-12	78.4176
Fhod3	0.124825	0.0267	0.2139	2.85333	0.0354545	2.97005e-21	78.2709
Ppm1m	0.181733	0.0388	0.2135	4.63376	0.0591558	2.36502e-06	77.0292
Rimbp2	0.288369	0.0838	0.2906	2.64105	0.0333117	6.01655e-23	76.9723
Grem2	0.011236	0.0025	0.2225	1.47704	0.0185065	8.27842e-11	75.7202
Foxred2	0.0818182	0.0171	0.209	2.67107	0.0346753	7.85687e-08	74.8716
Sacs	0.137482	0.0285	0.2073	1.01397	0.0126623	2.49981e-08	74.2162
4930452B06Rik	0.352546	0.0997	0.2828	5.2622	0.0700649	3.41141e-07	74.0477
Lgi2	0.0115584	0.0029	0.2509	3.89788	0.0516883	7.11731e-11	73.98
Zfr2	0.153273	0.037	0.2414	2.05544	0.0270779	1.56604e-18	73.2047
Ipcef1	0.357064	0.0647	0.1812	14.7646	0.200714	4.12706e-18	73.1954
Oxtr	0.0349844	0.0101	0.2887	2.53403	0.0337662	0.00331201	72.8878
Bend6	0.294709	0.1114	0.378	24.512	0.337987	2.16095e-43	72.3095
Ccdc103	0.253401	0.0447	0.1764	2.54393	0.0344156	0.00251864	71.8309
Aars2	0.120627	0.03	0.2487	1.05081	0.0136364	4.72615e-05	71.7942
Fabp3	0.0914894	0.0301	0.329	316.552	4.42396	1.57939e-85	71.5377
Resp18	0.348447	0.0561	0.161	556.223	8.19838	3.63615e-71	67.8372
Xk	0.210055	0.0422	0.2009	2.96131	0.0426623	2.316e-08	67.823
Ckmt1	0.0983917	0.0104	0.1057	248.851	3.68448	2.65718e-85	67.522
Slc35f3	0.0506236	0.0069	0.1363	6.35351	0.0934416	6.48912e-16	67.2746
Lingo3	0.0213	0.0058	0.2723	1.70522	0.0245455	2.41378e-05	66.7524
Cacna2d1	0.0197628	0.0035	0.1771	17.5107	0.263247	2.48915e-32	66.2665
Pcdha2	0.143577	0.0342	0.2382	2.12047	0.0311039	6.71861e-33	66.0501
Dgkg	0.210187	0.0326	0.1551	21.5679	0.327987	5.84936e-53	65.5586
Tmem169	0.0693717	0.0159	0.2292	6.35633	0.095974	1.95749e-16	65.5468
Fam131a	0.286219	0.0567	0.1981	60.0699	0.920195	2.13825e-49	65.2087
Fancm	0.372489	0.0853	0.229	1.13875	0.0166883	2.59247e-11	64.3785
Psg16	0.522896	0.1336	0.2555	3.36914	0.0516883	1.57338e-05	63.9448
Chrnb2	0.053494	0.0111	0.2075	2.63637	0.0402597	5.36556e-18	63.897
Grin2b	0.0087007	0.0015	0.1724	107.069	1.67831	1.05176e-88	63.7574
Cacna2d3	0.0286567	0.0048	0.1675	20.1298	0.315325	1.15998e-36	63.6365
Elavl2	0.0112465	0.0012	0.1067	36.8103	0.57974	4.42736e-63	63.3852
Cadps	0.0608434	0.0101	0.166	39.8017	0.627143	8.50175e-82	63.3641
Gad1	0.0384885	0.0055	0.1429	533.206	8.45019	6.3659e-22	63.0924
Ephb6	0.0573026	0.0082	0.1431	7.53252	0.118701	8.23228e-24	62.9277
Lrrc48	0.168079	0.0357	0.2124	4.49548	0.0720779	1.66074e-07	61.5162
Prdm15	0.0551291	0.0079	0.1433	1.83523	0.029026	6.44992e-11	61.1215
Nsg2	0.0388693	0.0055	0.1415	63.3529	1.04539	7.6401e-83	60.5442
Synpo	0.26351	0.0551	0.2091	5.67001	0.0942857	8.40055e-22	59.5054
Rbfox3	0.211973	0.0216	0.1019	14.8181	0.249156	9.43193e-75	59.2356
Syp	0.0717109	0.0127	0.1771	164.567	2.84032	7.11924e-88	57.9192
Gap43	0.0858779	0.0045	0.0524	218.746	3.7824	1.63348e-65	57.8172
Ndst3	0.0639891	0.0094	0.1469	4.83117	0.0833117	1.379e-06	57.3014
Ube2ql1	0.0218671	0.0026	0.1189	23.8418	0.417208	5.01075e-61	57.0095
Iqsec3	0.061809	0.0123	0.199	6.33961	0.110584	1.62821e-33	56.8144
Ltk	0.244433	0.0483	0.1976	2.76217	0.0478571	6.66302e-10	56.5357
Epha3	0.0292988	0.0061	0.2082	3.1028	0.053961	3.98101e-13	56.4545
Mypop	0.109071	0.0101	0.0926	1.25987	0.0214286	1.62288e-14	56.1725
1700001L19Rik	0.508459	0.1623	0.3192	11.2073	0.198831	1.80802e-16	56.0836
Pnck	0.0270541	0.0027	0.0998	167.455	3.00097	5.11897e-72	55.7816
Nrsn1	0.207683	0.0173	0.0833	241.75	4.34682	8.52409e-82	55.6026
Fam110b	0.0797627	0.0121	0.1517	10.9216	0.195974	1.71162e-18	55.447
Ankrd45	0.276774	0.0628	0.2269	32.0113	0.600714	4.65265e-53	53.2002
Syt4	0.0485729	0.0097	0.1997	143.533	2.76662	3.24948e-85	51.8616
Osbp2	0.134404	0.0293	0.218	3.22699	0.0612338	4.71655e-27	51.8527
Dync1i1	0.0224924	0.0037	0.1645	123.292	2.4026	3.51752e-80	51.2947
Lypd6b	0.169942	0.032	0.1883	9.54665	0.188312	3.89331e-06	50.4282
Fcho1	0.27425	0.0622	0.2268	2.88513	0.0566234	7.79361e-21	50.0688
Rgs6	0.033966	0.0034	0.1001	2.1358	0.0417532	4.0754e-08	49.9564
Eno2	0.0398063	0.0074	0.1859	246.436	4.98019	1.4462e-87	49.4733
Rims3	0.00926498	0.0015	0.1619	1.23496	0.024026	3.97075e-08	49.3473
Clstn3	0.0340976	0.0058	0.1701	85.0334	1.74701	1.4805e-83	48.6457
Chgb	0.369128	0.066	0.1788	195.6	4.0426	2.18103e-84	48.3728
Gdap1l1	0.0423554	0.0082	0.1936	27.1869	0.561429	9.28968e-51	48.3383
Snhg11	0.813407	0.1626	0.1999	1027.3	21.3467	1.05006e-88	48.1224
Pitpnm3	0.0541467	0.0079	0.1459	3.04401	0.0649351	2.24683e-27	46.1667
Pak6	0.0582878	0.0096	0.1647	4.53378	0.0977922	2.56557e-25	45.8921
Cacna1b	0.074463	0.0156	0.2095	1.36976	0.0288961	2.64692e-25	45.8173
Zkscan16	0.274984	0.0886	0.3222	4.06815	0.0890909	2.1562e-16	45.1561
Slc7a4	0.10899	0.0217	0.1991	43.6366	0.966429	1.77637e-48	45.1058
Tmem160	0.0453795	0.0055	0.1212	1.59765	0.0345455	3.8132e-14	44.9466
AI593442	0.211575	0.0223	0.1054	241.101	5.38149	2.60758e-84	44.7936
Fhl2	0.0126789	0.0031	0.2445	20.317	0.454805	4.30404e-21	44.5739
Ndrg4	0.0820657	0.0205	0.2498	704.811	15.9551	2.14554e-89	44.1718
Wdr90	0.271368	0.0508	0.1872	1.14971	0.0255844	1.01821e-07	43.2476
Gpr22	0.0786119	0.0111	0.1412	38.4452	0.888636	2.18575e-63	43.2146
Ptprn2	0.227416	0.036	0.1583	19.6753	0.457922	1.18352e-70	42.8728
Tceal5	0.141724	0.0143	0.1009	26.3864	0.618247	4.93155e-79	42.6106
Clvs1	0.0829069	0.0162	0.1954	34.2503	0.813571	3.12843e-61	42.047
Hsbp1l1	0.303805	0.0511	0.1682	3.68354	0.0871429	0.000837842	41.7906
Cnih3	0.0141129	0.0028	0.1984	14.9622	0.357208	4.30201e-33	41.7696
Elfn1	0.0223009	0.0063	0.2825	1.32942	0.0311688	3.96582e-08	41.3264
Sez6	0.0876494	0.0154	0.1757	14.0951	0.341558	2.72437e-27	41.1464
Siah3	0.0651289	0.0144	0.2211	1.66132	0.0394156	0.000231331	41.1059
Mtus2	0.36914	0.1	0.2709	4.4382	0.107208	1.29452e-35	41.0156
Rnf112	0.254599	0.0858	0.337	8.46201	0.205519	7.1864e-39	40.9744
Srrm4	0.089477	0.0142	0.1587	4.0299	0.0983766	1.09692e-42	40.5517
Slc9a7	0.0429043	0.0065	0.1515	1.25759	0.0300649	4.10693e-07	40.4825
Sema3a	0.0190528	0.0035	0.1837	21.1673	0.524675	8.51973e-30	40.2669
Satb1	0.0172018	0.003	0.1744	16.2436	0.403831	6.65739e-48	40.1244
Bex1	0.119169	0.0539	0.4523	135.538	3.4187	5.2699e-76	39.6346
Elmod1	0.0342092	0.0069	0.2017	18.9358	0.478701	1.86178e-61	39.4741
Zfyve28	0.137809	0.0234	0.1698	4.67367	0.118442	5.20285e-18	39.1293
Pcdhb13	0.235849	0.05	0.212	2.32193	0.0584416	0.00459756	39.0625
Cd164l2	0.214528	0.0316	0.1473	6.29351	0.160519	2.41938e-08	38.9644
Celf6	0.0706522	0.0091	0.1288	2.83063	0.0719481	9.48548e-08	38.8034
Serpini1	0.242964	0.0423	0.1741	483.71	12.5749	1.64624e-73	38.4632
Pcdhb22	0.258586	0.0512	0.198	1.113	0.0281818	0.000320264	38.1401
Arhgap10	0.0343826	0.0071	0.2065	1.31639	0.0342208	7.44775e-11	37.3753
Jakmip1	0.0186506	0.0034	0.1823	5.09852	0.135714	4.81373e-30	37.2932
Bex2	0.0801291	0.0273	0.3407	420.599	11.3111	5.7562e-88	37.1813
Wbscr17	0.00801165	0.0011	0.1373	2.34716	0.0635714	3.7486e-18	36.3498
Pcp4	1.1908	0.3108	0.261	454.435	12.5662	6.33431e-27	36.1605
Gabra5	0.0519556	0.0089	0.1713	10.0117	0.275974	1.99338e-12	36.1466
Syn2	0.027972	0.0032	0.1144	54.266	1.51435	3.18591e-78	35.8108
Syngr3	0.208455	0.0498	0.2389	193.614	5.46052	2.18397e-80	35.4506
Shq1	0.225738	0.0535	0.237	3.94782	0.111429	2.8989e-08	35.114
Atxn7l3	0.0522088	0.0039	0.0747	1.62431	0.0459091	8.05411e-19	34.6269
Bcl11b	0.0857673	0.0185	0.2157	2.6313	0.0755195	3.67506e-22	34.3874
Adap1	0.166317	0.0396	0.2381	13.4166	0.390519	8.66519e-40	34.268
Fbxl16	0.0218182	0.003	0.1375	18.4263	0.551623	3.49031e-68	33.3433
Cbx8	0.0895899	0.0142	0.1585	2.89602	0.0862987	8.05451e-06	33.1737
Gm1673	0.311216	0.1121	0.3602	2.80984	0.0848052	1.83276e-19	32.7467
Slc38a1	0.0450834	0.0127	0.2817	29.1752	0.89474	1.75802e-76	32.5711
Stk32c	0.0434978	0.0097	0.223	1.51415	0.0457143	1.06345e-12	32.413
Fstl5	0.0693122	0.0131	0.189	13.5565	0.417597	5.32885e-15	32.3855
Acvr1c	0.0290749	0.0066	0.227	2.6901	0.0822727	1.06805e-10	32.3048
Chga	0.282863	0.0652	0.2305	39.1404	1.2113	4.36697e-57	32.2861
Chn1	0.115435	0.0178	0.1542	472.936	14.7681	2.44682e-83	32.0219
Clcn5	0.0208209	0.0035	0.1681	1.30519	0.0398052	0.000160152	31.9858
Ankrd33b	0.169088	0.0454	0.2685	11.0307	0.343896	6.4627e-34	31.9826
Trpc4	0.0236769	0.0034	0.1436	11.077	0.346948	3.17168e-22	31.8353
Sp8	0.00858369	0.0018	0.2097	13.7241	0.432922	1.47779e-05	31.628
Rnf217	0.0945946	0.007	0.074	1.02138	0.0314286	8.63852e-05	31.4962
Kif17	0.126691	0.0309	0.2439	3.24568	0.102468	4.47959e-12	31.3691
Ptchd1	0.0324763	0.0024	0.0739	37.2704	1.19623	1.29472e-44	31.1304
Celf5	0.035693	0.006	0.1681	9.26942	0.297662	1.67393e-61	31.0364
Eya4	0.0952381	0.0156	0.1638	1.28742	0.0416883	0.000215629	30.1587
Scn2b	0.116194	0.0127	0.1093	342.096	11.4531	1.63437e-88	29.8669
Homer1	0.0550373	0.0118	0.2144	36.0915	1.21494	6.90113e-57	29.6821
Gria1	0.162444	0.0468	0.2881	54.4469	1.83864	6.7014e-78	29.5966
Prdm8	0.120325	0.0296	0.246	1.04163	0.0344156	4.98165e-09	29.4117
Gpr61	0.0154298	0.0021	0.1361	2.70856	0.0912338	1.6074e-19	29.3663
Synpr	0.149412	0.0267	0.1787	411.618	14.0531	3.49367e-20	29.2881
Arpp21	0.167907	0.0203	0.1209	182.772	6.25032	6.50126e-29	29.2373
Cnr1	0.0042337	0.001	0.2362	448.74	15.3517	5.6562e-38	29.2287
Fam81a	0.0613524	0.0137	0.2233	188.575	6.48123	7.16883e-68	29.091
Chd5	0.0287796	0.0079	0.2745	4.1446	0.142468	6.74948e-71	28.8888
D630023F18Rik	0.448264	0.1343	0.2996	3.01162	0.10526	1.7013e-05	28.3421
Rab9b	0.0224172	0.0023	0.1026	9.66773	0.341883	1.15984e-17	28.1954
Plcxd1	0.11636	0.0633	0.544	1.53503	0.0535714	4.48953e-07	28.1288
Hecw1	0.127965	0.0205	0.1602	14.0419	0.49974	1.73766e-67	28.0422
Fbxw7	0.0547619	0.0092	0.168	119.291	4.25851	2.97578e-78	28.0059
Ica1l	0.233061	0.0571	0.245	5.573	0.198442	5.62194e-21	27.943
Crispld1	0.0923248	0.0166	0.1798	2.1468	0.0762338	0.00187296	27.7961
Olfm1	0.0163636	0.0018	0.11	142.01	5.18792	3.97698e-79	27.368
Scn2a1	0.00334288	0.0007	0.2094	56.7792	2.07708	5.73991e-79	27.323
Nov	0.192829	0.0398	0.2064	3.82242	0.139026	0.00135739	27.2979
Scn1b	0.0312744	0.004	0.1279	3.35226	0.123247	1.45579e-36	26.9807
Zfp385b	0.378398	0.1044	0.2759	25.6982	0.952078	2.55118e-66	26.9634
Scn3b	0.0156695	0.0022	0.1404	14.6772	0.543571	4.32564e-27	26.9519
Tmem91	0.366528	0.0265	0.0723	43.863	1.62864	2.02921e-27	26.9158
Pgm2l1	0.0728929	0.0128	0.1756	55.8132	2.07279	6.06653e-77	26.9136
Ccdc148	0.308469	0.055	0.1783	4.79403	0.182208	6.15522e-05	26.1672
Cyb561	0.101396	0.0247	0.2436	42.1799	1.61519	3.06677e-48	26.0983
Thy1	0.475964	0.1	0.2101	46.4764	1.78071	1.69572e-82	26.0852
Dgki	0.0388601	0.0045	0.1158	1.69237	0.0638961	4.67531e-18	26.0781
Arg2	0.154674	0.0273	0.1765	2.94856	0.115649	8.80389e-07	25.2772
Vwc2	0.0364865	0.0054	0.148	1.91098	0.0747403	4.19693e-09	25.2308
Gpnmb	0.256052	0.055	0.2148	1.31744	0.0512338	0.00140822	25.222
Il34	0.105983	0.0186	0.1755	14.8151	0.59013	5.64159e-16	25.0623
Zfp334	0.0633626	0.0404	0.6376	1.53941	0.060974	1.10126e-06	24.8396
Faah	0.20009	0.0445	0.2224	10.3822	0.417208	8.34266e-32	24.8255
Got1	0.112179	0.0245	0.2184	478.676	19.4299	4.6791e-85	24.6348
Coch	0.0399443	0.0086	0.2153	26.99	1.09812	1.02809e-14	24.556
Scn1a	0.0135856	0.0028	0.2061	47.0537	1.91571	6.83234e-82	24.5492
Snurf	0.128366	0.0174	0.1361	73.6791	3.01117	1.60987e-89	24.4605
Zfp239	0.0242116	0.0119	0.4915	26.3955	1.08201	3.33445e-39	24.3723
Fam19a2	0.120281	0.0137	0.1139	24.635	1.02084	9.82256e-36	24.1084
Zfp599	0.417727	0.0985	0.2358	2.63523	0.109545	1.48135e-07	23.8384
Prrt2	0.610656	0.0447	0.0732	23.4884	0.996818	2.31613e-61	23.5397
Samd12	0.478924	0.0534	0.1115	16.9432	0.722792	1.43739e-24	23.4089
Prkar1b	0.27984	0.0837	0.2991	259.528	11.1588	2.22844e-83	23.2556
Gpr171	0.110663	0.0329	0.2973	1.54293	0.0661688	3.79431e-06	22.9709
Ube2cbp	0.280804	0.0531	0.1891	2.62092	0.113571	2.91541e-07	22.8758
Ppfia2	0.0200653	0.0043	0.2143	28.8172	1.25994	1.049e-73	22.8538
Mllt11	0.313327	0.0663	0.2116	512.473	22.7893	5.75059e-89	22.4865
Sobp	0.0468876	0.0058	0.1237	6.08539	0.272922	3.15757e-45	22.2158
Hook1	0.0425139	0.0069	0.1623	5.86125	0.26474	9.21366e-24	22.0563
Zwint	0.0967569	0.0361	0.3731	477.782	21.6792	2.72454e-89	22.0377
Rnf157	0.184343	0.0365	0.198	18.5718	0.844805	8.04309e-58	21.9576
Ephx4	0.072747	0.0134	0.1842	71.4403	3.25578	2.2091e-48	21.9359
Stmn3	0.0449949	0.0089	0.1978	557.507	25.5795	1.99295e-85	21.7942
Cabp1	0.104772	0.0202	0.1928	2.40012	0.109416	2.62438e-37	21.7372
Necab1	0.0328836	0.0039	0.1186	43.4526	1.99942	2.38769e-27	21.7218
Kcnq2	0.021843	0.0032	0.1465	16.2716	0.748117	1.73301e-56	21.7211
Cry1	0.0250289	0.0065	0.2597	2.81466	0.129091	2.27478e-11	21.6361
Efcab10	0.437995	0.1162	0.2653	7.23931	0.333766	1.47949e-09	21.625
Dsel	0.131443	0.0204	0.1552	2.1205	0.0974675	3.58277e-05	21.5351
Adra1b	0.102607	0.0185	0.1803	2.17228	0.1	5.45356e-14	21.5077
Dnm1	0.060025	0.0144	0.2399	22.2834	1.03604	1.50467e-78	21.4875
A830018L16Rik	0.157548	0.0239	0.1517	17.5173	0.817987	1.33903e-33	21.389
Ina	0.0512117	0.0112	0.2187	19.4165	0.920455	4.8261e-49	21.0715
Coq4	0.128372	0.0295	0.2298	11.0366	0.523766	7.92105e-19	21.0315
Ptpru	0.0267703	0.0062	0.2316	1.72518	0.0813636	1.15235e-07	20.9459
Kalrn	0.0428106	0.0092	0.2149	13.0117	0.623247	3.83924e-55	20.8438
Auh	0.0625	0.0155	0.248	14.1314	0.683182	1.26629e-19	20.6544
Asns	0.0612335	0.0139	0.227	294.504	14.3168	1.21947e-77	20.5691
Cntn3	0.123226	0.0191	0.155	4.75656	0.230325	1.58973e-22	20.5623
Reps2	0.444018	0.0579	0.1304	19.8718	0.967727	9.37025e-65	20.5133
Hcn1	0.0341297	0.007	0.2051	8.53298	0.416753	4.01039e-60	20.4259
Tmem117	0.052266	0.0158	0.3023	1.93222	0.0950649	6.09104e-06	20.1136
Kif5c	0.0210385	0.0047	0.2234	37.6548	1.88474	4.62222e-80	19.9682
Nrxn3	0.0120879	0.0011	0.091	83.3524	4.25	2.8006e-80	19.6077
Klhl8	0.0145063	0.0062	0.4274	5.65767	0.289481	3.29588e-16	19.4769
Cited2	0.201556	0.0259	0.1285	4.35165	0.222468	2.47032e-20	19.4733
Fxyd7	0.0618034	0.0061	0.0987	61.1673	3.14338	9.36666e-34	19.4529
Stx1a	0.00783436	0.0014	0.1787	137.27	7.06623	1.8193e-41	19.4235
Rph3a	0.0328482	0.0079	0.2405	39.6783	2.06396	2.8398e-71	19.215
Camk1g	0.0170991	0.0029	0.1696	43.1963	2.28273	7.88676e-35	18.9148
Iars2	0.154508	0.0341	0.2207	4.72984	0.250974	2.78369e-21	18.7712
Zdhhc13	0.103367	0.0132	0.1277	6.73036	0.358182	6.25516e-17	18.738
Cx3cl1	0.407143	0.0855	0.21	51.1645	2.73519	7.03251e-79	18.6992
Adrb1	0.0199443	0.0043	0.2156	2.8811	0.155455	7.29713e-22	18.4149
Vstm2a	0.441832	0.1447	0.3275	113.301	6.17279	8.15828e-64	18.3519
Pop1	0.210168	0.0463	0.2203	1.93642	0.104935	2.71382e-09	18.2793
Pnma3	0.181762	0.0295	0.1623	1.82087	0.099026	1.04093e-05	18.204
Lonrf2	0.152165	0.039	0.2563	18.7884	1.0337	4.6505e-65	18.1583
Pdlim7	0.0364078	0.009	0.2472	41.7626	2.34006	1.58277e-51	17.8391
Pcdhga1	0.194815	0.0248	0.1273	2.15932	0.120325	0.00760914	17.7978
Arc	0.0421369	0.0056	0.1329	43.3743	2.44383	4.6766e-19	17.7412
B3galnt1	0.0661896	0.0222	0.3354	118.39	6.74714	2.63832e-65	17.5441
Dpp10	0.193804	0.0294	0.1517	40.2163	2.29273	4.09832e-60	17.5332
Grpr	0.0866911	0.0142	0.1638	13.6966	0.784935	0.00120667	17.4271
Grm7	0.0097773	0.0018	0.1841	11.7973	0.684675	6.21115e-35	17.2054
Kcnab1	0.00890869	0.0012	0.1347	65.4649	3.81831	2.17045e-37	17.1405
Ccl27a	0.42596	0.0689	0.160867	221.799	12.959	5.2699e-76	17.1141
Adcy1	0.0429782	0.0071	0.1652	12.3009	0.719416	5.38088e-65	17.0748
Dtnb	0.157819	0.033	0.2091	4.6527	0.273117	4.65731e-19	16.9734
Ccdc92	0.0556341	0.0118	0.2121	5.73401	0.337532	4.79027e-22	16.9378
Reep1	0.0374332	0.0049	0.1309	21.9013	1.29221	3.27205e-52	16.9356
Ajap1	0.111006	0.0235	0.2117	6.5701	0.391494	4.77613e-22	16.7394
Rgs17	0.0756014	0.0132	0.1746	25.8706	1.55208	1.51634e-66	16.6576
Pcsk1n	0.117953	0.0136	0.1153	1.73031	0.103766	5.28576e-35	16.5159
Tspyl4	0.225472	0.0478	0.212	147.176	8.91896	3.56015e-80	16.4997
Nme5	0.130831	0.0373	0.2851	20.0856	1.21883	5.13651e-20	16.4659
Grm1	0.0220835	0.0046	0.2083	5.86756	0.355649	1.42398e-24	16.4519
2010300C02Rik	0.53174	0.1424	0.2678	4.35225	0.263831	2.44191e-20	16.4341
A830010M20Rik	0.471033	0.1309	0.2779	42.683	2.60123	1.88632e-67	16.4025
Sms	0.0767196	0.0087	0.1134	30.9229	1.88604	2.84921e-59	16.387
Samd5	0.116158	0.0179	0.1541	1.59017	0.0969481	3.22672e-06	16.2348
Kcnma1	0.147748	0.0164	0.111	27.1939	1.67851	3.5525e-61	16.1916
Tbc1d30	0.0879479	0.0243	0.2763	3.13877	0.192857	5.00009e-34	16.1912
Rps6kl1	0.200868	0.0463	0.2305	7.27205	0.448377	3.43265e-15	16.1825
Hrasls	0.131861	0.0197	0.1494	20.7371	1.29539	6.25291e-22	15.996
Ankrd54	0.0566219	0.0118	0.2084	1.10429	0.0684416	0.000489556	15.9024
Atp1b1	0.0676533	0.016	0.2365	264.289	16.6876	6.12414e-81	15.8365
Slc35f4	0.094917	0.0183	0.1928	4.78111	0.302857	2.73316e-11	15.7347
Gpr3	0.0512946	0.0105	0.2047	3.02948	0.192208	4.25996e-15	15.6799
Pde1a	0.0848624	0.0185	0.218	133.476	8.5611	1.64826e-31	15.5892
Cds1	0.0158646	0.003	0.1891	15.9896	1.02792	5.80776e-42	15.5401
Sgsm2	0.10018	0.0167	0.1667	2.66165	0.170584	1.02275e-30	15.5122
Nell2	0.0476917	0.0125	0.2621	66.7297	4.30162	9.85009e-46	15.5091
Endou	0.213415	0.126	0.5904	3.74352	0.241299	0.000103062	15.45
Pacsin1	0.0889055	0.0238	0.2677	22.7361	1.47156	6.74721e-66	15.4398
Plcxd3	0.0310601	0.0046	0.1481	37.4318	2.43104	4.09786e-20	15.3911
Tmem59l	0.295014	0.0929	0.3149	303.797	20.0154	6.01819e-79	15.1774
Disp2	0.135678	0.0243	0.1791	31.8372	2.10481	9.83732e-79	15.1188
Cend1	0.15697	0.0143	0.0911	179.403	11.9154	2.74766e-71	15.0552
Hivep2	0.124573	0.0255	0.2047	14.4997	0.964156	4.30016e-62	15.0232
Sgpp1	0.157118	0.0266	0.1693	4.51833	0.3	1.05857e-11	15.0111
Ptges2	0.198422	0.0352	0.1774	6.37154	0.426558	2.36265e-15	14.9022
Rtn1	0.397184	0.0931	0.2344	649.866	43.6153	1.87855e-85	14.8996
Syt7	0.0233029	0.0023	0.0987	9.12877	0.614026	3.70915e-55	14.8429
Rit2	0.0395517	0.006	0.1517	194.492	13.1364	1.74568e-73	14.8044
Rasgrf1	0.1874	0.0586	0.3127	110.617	7.48325	7.33311e-65	14.78
Camkk2	0.0746333	0.0173	0.2318	3.29486	0.223052	1.3681e-40	14.7058
Slc2a3	0.0954749	0.02715	0.2843	39.8778	2.71825	5.58072e-63	14.665
Kcnip1	0.151995	0.0518	0.3408	20.7101	1.41299	1.36216e-16	14.6466
Prrg3	0.0534232	0.0103	0.1928	5.40855	0.370584	1.00816e-20	14.5554
Fam169a	0.284637	0.0604	0.2122	20.6823	1.4274	1.07538e-63	14.4793
Slc8a2	0.0742358	0.0136	0.1832	1.40605	0.0962987	4.46315e-23	14.4508
Rcc1	0.0445916	0.0101	0.2265	1.40998	0.0974026	0.000185198	14.3287
Slc6a17	0.0265617	0.0054	0.2033	15.4732	1.08117	4.17978e-75	14.2984
Epha6	0.0240385	0.0055	0.2288	2.5697	0.179026	6.49367e-14	14.274
Yeats4	0.010467	0.0039	0.3726	3.92529	0.27487	3.41498e-12	14.2287
Clstn1	0.0358306	0.011	0.307	21.377	1.50292	8.75716e-61	14.2142
Akap5	0.486275	0.1116	0.2295	68.1171	4.79331	2.42636e-79	14.2079
Ryr3	0.100054	0.0184	0.1839	1.02305	0.071039	8.10488e-08	14.2013
Tspyl3	0.458451	0.0651	0.142	6.90145	0.487468	2.41574e-13	14.1288
Fbxl21	0.0908177	0.0271	0.2984	1.35441	0.0949351	0.000368233	14.118
Klhl21	0.0175747	0.005	0.2845	1.70399	0.119805	3.328e-07	14.1052
Tusc2	0.084466	0.0087	0.103	14.9696	1.06305	1.71832e-53	14.0685
Tac1	0.0963542	0.0074	0.0768	105.501	7.49987	0.00206207	14.0652
Dyrk3	0.0767142	0.0226	0.2946	1.47382	0.103831	0.000481507	14.059
Klf16	0.0674891	0.0093	0.1378	2.12846	0.150844	3.1836e-09	14.0174
Prkce	0.016035	0.0033	0.2058	26.5771	1.90994	1.04599e-71	13.9079
Pcdhb11	0.215199	0.0572	0.2658	1.43551	0.102468	0.000821733	13.8741
Rab3ip	0.117363	0.0292	0.2488	5.57085	0.402468	1.04473e-13	13.8074
Cacna1d	0.042292	0.0093	0.2199	3.01777	0.217792	2.7649e-30	13.7929
Ctxn1	0.0873469	0.0107	0.1225	53.5404	3.89039	9.99668e-34	13.7587
Wee1	0.123028	0.0156	0.1268	5.56668	0.412078	2.6068e-16	13.4761
Taf5	0.0283893	0.0049	0.1726	1.41138	0.103831	5.75739e-06	13.4634
Ahr	0.149819	0.0415	0.277	1.73768	0.128182	9.46437e-09	13.4514
Rpusd1	0.0579463	0.0136	0.2347	35.7137	2.66175	4.7313e-39	13.4123
Tubg2	0.0396322	0.0125	0.3154	25.0455	1.86753	1.08922e-28	13.4038
Robo2	0.0574903	0.0104	0.1809	11.6101	0.86961	2.17727e-55	13.3355
Ap3m2	0.0666413	0.0175	0.2626	61.2994	4.65442	5.15003e-61	13.1673
Ddx25	0.0601956	0.008	0.1329	40.1852	3.07123	4.64109e-41	13.0801
Ramp3	0.0469515	0.0211	0.4494	15.1031	1.15935	2.5039e-10	13.0159
Fgf5	0.110989	0.0101	0.091	1.16624	0.0888312	0.000306254	12.9825
Cdkl2	0.125913	0.0224	0.1779	8.62175	0.664091	5.47482e-32	12.9633
Slc4a10	0.0702211	0.0162	0.2307	76.5018	5.94065	1.32862e-76	12.8755
Arhgap32	0.146571	0.0265	0.1808	11.2648	0.879675	4.79091e-45	12.7911
Arhgap44	0.0693069	0.0077	0.1111	115.775	9.05844	4.74915e-76	12.7794
Adcy3	0.0172676	0.0034	0.1969	1.82354	0.142338	1.37645e-08	12.722
Pclo	0.128605	0.0272	0.2115	16.1653	1.27195	4.71613e-75	12.6991
Gabrb3	0.0657748	0.0118	0.1794	27.4495	2.16201	1.59167e-57	12.6904
Eepd1	0.0683183	0.0091	0.1332	6.69025	0.526753	9.43738e-11	12.6769
Cacna1e	0.0196078	0.0027	0.1377	13.7161	1.08383	3.08198e-45	12.6435
Psd	0.0715223	0.0109	0.1524	9.80586	0.77487	2.8345e-73	12.6385
5330417C22Rik	0.047266	0.0102	0.2158	9.77975	0.773247	2.1981e-41	12.6313
Sprn	0.101469	0.0152	0.1498	14.3766	1.15169	1.27667e-33	12.4722
Sh3yl1	0.0330618	0.0069	0.2087	8.09169	0.647857	1.19959e-12	12.4707
Bbs5	0.00713921	0.0014	0.1961	27.067	2.17565	9.53607e-35	12.4352
Ncdn	0.0143885	0.002	0.139	15.2639	1.23195	4.4486e-63	12.38
Cadps2	0.0228571	0.0044	0.1925	9.87769	0.797013	2.44116e-13	12.3779
Atp2b2	0.0800954	0.0235	0.2934	182.846	14.8298	2.75488e-79	12.3288
Rbfox2	0.566864	0.0958	0.169	8.96464	0.727857	7.89717e-57	12.2996
Cntnap1	0.0483504	0.0085	0.1758	4.07755	0.330584	1.90764e-48	12.2972
Fdxacb1	0.312183	0.0615	0.197	7.05618	0.578701	5.47894e-07	12.1721
Hmgcll1	0.123636	0.0272	0.22	8.50518	0.699481	1.15506e-21	12.1419
Nsf	0.00254453	0.0006	0.2358	219.926	18.1188	5.8841e-79	12.1373
Vamp1	0.0867945	0.0163	0.1878	10.7699	0.889026	1.08495e-26	12.1006
Nat8l	0.0184941	0.0014	0.0757	11.261	0.931494	2.19524e-55	12.0762
Khdrbs3	0.117211	0.0158	0.1348	47.0122	3.89377	5.86404e-70	12.0706
Jph3	0.00998264	0.0023	0.2304	2.55325	0.210584	3.61622e-22	12.0673
Prepl	0.0907448	0.0251	0.2766	137.535	11.4219	2.26048e-75	12.0403
Zdbf2	0.534098	0.0838	0.1569	2.22876	0.184545	1.02913e-16	12.0119
Lrrc55	0.0255144	0.0031	0.1215	3.29734	0.273636	1.32738e-11	12.0062
St8sia1	0.0774908	0.0168	0.2168	3.14348	0.263896	3.02653e-12	11.8668
Cpne9	0.0244083	0.0033	0.1352	11.3764	0.960844	0.000147619	11.8277
Csrnp3	0.0228659	0.006	0.2624	12.6423	1.06955	3.00273e-65	11.8093
Ripply2	0.433306	0.0523	0.1207	3.65362	0.309286	3.76582e-10	11.775
Zfp773	0.73572	0.0966	0.1313	2.66384	0.22526	3.14605e-07	11.7734
Nupl1	0.119031	0.0167	0.1403	5.64868	0.481169	1.28075e-16	11.7151
Aldh1b1	0.0625227	0.0172	0.2751	7.3217	0.624286	2.84759e-08	11.7094
Mcf2	0.366626	0.0602	0.1642	3.74376	0.321039	4.97564e-11	11.6252
Slc25a22	0.0385224	0.0073	0.1895	26.6642	2.29364	8.43891e-59	11.6202
Klc2	0.0117925	0.0015	0.1272	2.97967	0.255455	7.3961e-37	11.6187
Dtnbp1	0.260881	0.0971	0.3722	18.3688	1.58513	1.03607e-23	11.5809
Kifc2	0.173913	0.022	0.1265	14.426	1.24695	2.01434e-52	11.5598
Cadm3	0.0220049	0.0036	0.1636	5.84854	0.507662	1.62095e-58	11.4979
Phtf2	0.0954102	0.0264	0.2767	9.32741	0.816039	5.07256e-25	11.4161
Pdp1	0.0316206	0.004	0.1265	63.8836	5.63045	4.01039e-60	11.3441
Rgs4	0.0389462	0.0068	0.1746	380.76	33.6265	7.305e-45	11.3229
Dfna5	0.316191	0.0953	0.3014	24.7794	2.18831	3.16206e-27	11.3184
Herc3	0.0291815	0.0041	0.1405	26.9218	2.38084	6.30174e-54	11.3029
Atcay	0.0379659	0.0109	0.2871	30.6644	2.71208	1.18416e-61	11.3024
Kcnj12	0.00395101	0.001	0.2531	1.54194	0.136753	1.673e-05	11.1935
Camk4	0.189332	0.0465	0.2456	22.1442	1.98656	2.10668e-26	11.1414
D430041D05Rik	0.189956	0.0522	0.2748	9.26304	0.831234	4.16405e-45	11.1303
Lrrc7	0.0339912	0.0031	0.0912	3.81608	0.344221	1.24451e-44	11.054
4931428F04Rik	0.173726	0.0283	0.1629	7.14182	0.647662	0.000217025	11.0101
Serpinb8	0.250288	0.0434	0.1734	6.22261	0.568506	0.000526428	10.9263
Ptprn	0.200767	0.0314	0.1564	51.0599	4.67416	2.63971e-69	10.9215
Snap47	0.548636	0.0925	0.1686	602.505	55.1799	1.60929e-82	10.9187
B4galt2	0.0196696	0.0025	0.1271	9.8646	0.903896	6.60947e-17	10.9014
Tbcc	0.0617564	0.0218	0.353	1.12291	0.102403	1.39306e-06	10.8596
Myt1l	0.1578	0.0264	0.1673	33.4854	3.08799	1.4205e-77	10.8402
Rnf165	0.113652	0.0164	0.1443	1.73443	0.159156	9.88157e-29	10.8296
Lrtm2	0.0324056	0.0085	0.2623	2.46546	0.226883	1.02059e-08	10.819
Frat1	0.310064	0.0875	0.2822	29.673	2.74188	1.4635e-55	10.8182
Krt222	0.121613	0.0202	0.1661	26.0931	2.41201	1.51812e-32	10.8135
Caly	0.457243	0.1572	0.3438	194.184	17.9936	1.32751e-73	10.7912
Ccdc28a	0.0980999	0.0222	0.2263	24.8702	2.31253	2.02996e-32	10.7499
Coro2a	0.109663	0.0202	0.1842	2.0706	0.192597	1.21908e-05	10.6954
Ppp1r13b	0.0672098	0.0132	0.1964	5.13352	0.480455	2.12898e-21	10.6625
Cyp46a1	0.0323568	0.0074	0.2287	9.73616	0.914675	2.9292e-37	10.6328
Cygb	0.0591716	0.011	0.1859	12.0937	1.13727	1.3738e-27	10.6246
5730409E04Rik	0.205946	0.0381	0.185	14.0942	1.33136	4.58885e-32	10.5783
Cdkl5	0.0623983	0.0115	0.1843	11.9652	1.13045	2.14858e-32	10.5751
Megf9	0.324663	0.0337	0.1038	5.55327	0.524286	9.00934e-16	10.5719
Rasl11b	0.0409531	0.011	0.2686	10.6637	1.01052	6.56896e-16	10.5423
Trpm2	0.0710611	0.0221	0.311	1.58675	0.150455	1.2298e-19	10.4767
Baiap2	0.0203879	0.0041	0.2011	59.4958	5.68909	1.29381e-31	10.456
Nipsnap1	0.0790402	0.0112	0.1417	86.9852	8.33604	1.33223e-67	10.4336
Klhl11	0.00998004	0.002	0.2004	1.59034	0.151948	2.11511e-07	10.3979
Fam189b	0.0718608	0.0095	0.1322	2.25809	0.216299	1.80868e-12	10.3916
Etl4	0.236202	0.0398	0.1685	23.1923	2.23708	1.22557e-46	10.3626
Slc8a1	0.0479784	0.0089	0.1855	14.0292	1.35578	1.01427e-60	10.3401
Lrrk2	0.118043	0.0263	0.2228	4.4999	0.43539	1.71608e-29	10.3116
Pak1	0.0385463	0.0035	0.0908	252.629	24.5131	1.61021e-68	10.3055
Zfp54	0.411105	0.0696	0.1693	2.78228	0.269286	3.45737e-05	10.2938
Ppp3r1	0.15331	0.0572	0.3731	75.5839	7.37526	1.65736e-72	10.2469
Sh3gl2	0.0159509	0.0026	0.163	83.0479	8.20052	7.47809e-61	10.1259
Pdzd4	0.0578298	0.0089	0.1539	1.29763	0.127338	7.61766e-20	10.111
Slit2	0.0522959	0.0082	0.1568	2.54237	0.250779	4.34387e-16	10.0976
Snap91	0.0836286	0.0118	0.1411	40.059	3.97364	6.29337e-72	10.0787
Pcsk2	0.0137322	0.0028	0.2039	54.8954	5.46552	2.48901e-51	10.0421
1700037H04Rik	0.0973783	0.0182	0.1869	74.7424	7.45532	9.60817e-56	10.024
Tsnax	0.0600507	0.0213	0.3547	38.6921	3.86429	6.57995e-36	10.0101
Calm2	0.276872	0.0662	0.2391	4843.59	483.958	1.06442e-88	10.0083
Trpv6	0.04914	0.008	0.1628	1.6905	0.168506	9.30296e-09	9.97306
Crmp1	0.0658228	0.013	0.1975	26.2725	2.63695	1.54061e-50	9.95943
Camk2a	0.0397636	0.0074	0.1861	20.8301	2.09247	1.24887e-53	9.95005
Scn8a	0.0361741	0.0118	0.3262	20.5336	2.06955	3.77707e-69	9.91701
Ppme1	0.0171821	0.0025	0.1455	55.6035	5.63604	5.2376e-63	9.86395
Sipa1l1	0.0364583	0.0077	0.2112	10.9199	1.1126	7.30127e-50	9.80598
Lrrc17	0.0829973	0.0247	0.2976	280.3	28.6852	1.73719e-80	9.77126
Basp1	0.437605	0.0519	0.1186	30.4072	3.12792	1.2529e-68	9.71812
Moap1	0.144144	0.024	0.1665	23.5117	2.42331	4.3e-19	9.69832
Ncoa7	0.229654	0.0491	0.2138	19.8447	2.04727	2.73203e-58	9.6885
Pgbd5	0.0142538	0.0051	0.3578	58.3111	6.03526	1.89894e-59	9.66013
Shank1	0.0357518	0.0034	0.0951	4.01746	0.415779	5.49865e-74	9.63931
Ppp1r1a	0.233453	0.0261	0.1118	5.87967	0.611494	1.48966e-20	9.59957
Grm5	0.0488742	0.0089	0.1821	32.5965	3.39987	6.32153e-69	9.58474
Spink10	0.785659	0.2027	0.258	2.03054	0.210974	2.64017e-05	9.57921
Atp6ap1l	0.179245	0.0399	0.2226	21.0317	2.19818	1.97294e-12	9.56343
Yrdc	0.0884706	0.0188	0.2125	4.52924	0.474416	3.12968e-15	9.52691
Fgf10	0.190027	0.0282	0.1484	2.55786	0.267727	7.42784e-09	9.51843
Plvap	0.184463	0.0558	0.3025	5.55704	0.583247	4.02464e-18	9.51145
Zcchc4	0.248432	0.0594	0.2391	1.70687	0.178636	1.46582e-05	9.50182
Epha7	0.0156775	0.0028	0.1786	28.9211	3.05669	5.30828e-40	9.4585
Unc79	0.0294284	0.0052	0.1767	3.86713	0.408701	4.73454e-43	9.4389
Anxa11	0.0471436	0.0085	0.1803	4.04228	0.427597	4.04784e-09	9.4314
Pip5k1b	0.0337203	0.0061	0.1809	6.91612	0.737597	1.47949e-09	9.36385
Gm20604	0.225171	0.0755	0.3353	9.6321	1.0287	5.76638e-16	9.35427
Camkk1	0.114727	0.0208	0.1813	7.04859	0.757727	1.52533e-16	9.29002
6430548M08Rik	0.022534	0.0053	0.2352	20.5524	2.21175	2.04931e-57	9.28816
Larp1b	0.195312	0.0175	0.0896	3.43676	0.370519	3.36303e-08	9.25055
Rnft2	0.0375587	0.008	0.213	3.06928	0.331104	1.33701e-22	9.24192
Chchd6	0.484983	0.1308	0.2697	84.0603	9.09481	2.87155e-57	9.24166
Glt1d1	0.122685	0.0212	0.1728	1.45476	0.157987	1.20493e-10	9.15019
Abhd8	0.0495442	0.0125	0.2523	3.57323	0.38974	1.38254e-24	9.14476
R3hdm2	0.0946328	0.0134	0.1416	16.3884	1.79169	4.0134e-49	9.1418
Shisa6	0.0718165	0.0119	0.1657	1.8523	0.202208	1.11864e-08	9.11531
Ngrn	0.47793	0.0942	0.1971	22.213	2.46513	3.02861e-30	9.00725
Celsr2	0.0333333	0.0073	0.219	6.97689	0.77539	5.29907e-58	8.98633
Mef2d	0.0444104	0.0029	0.0653	1.32056	0.146104	7.96675e-12	8.97704
Tpbg	0.128039	0.0237	0.1851	5.82302	0.648442	6.67279e-11	8.9662
Grik1	0.0228412	0.0041	0.1795	13.8769	1.54968	5.2159e-21	8.94895
Msl3l2	0.0813124	0.0171	0.2103	1.02609	0.113831	5.01609e-05	8.93566
4930432K21Rik	0.876582	0.1385	0.158	1.2267	0.136948	0.0063272	8.89249
Agbl4	0.100624	0.0355	0.3528	9.04968	1.01766	5.70235e-22	8.88388
Lhx6	0.0219028	0.0032	0.1461	10.6074	1.19331	1.83973e-17	8.88157
Dlg2	0.0193081	0.0024	0.1243	15.9527	1.79584	5.0346e-70	8.8782
Nmt2	0.0276172	0.0043	0.1557	7.64962	0.861169	1.09548e-38	8.87253
Armcx1	0.0971599	0.0195	0.2007	75.2687	8.4876	3.31421e-58	8.86704
Unc80	0.0320442	0.0058	0.181	16.5599	1.8813	1.33947e-74	8.79768
Rasgrf2	0.21205	0.0908	0.4282	11.3544	1.29416	7.00335e-34	8.76683
Rspo1	0.0712555	0.0147	0.2063	2.11612	0.240844	0.00453725	8.74992
Klc1	0.0208333	0.0079	0.3792	24.9213	2.85247	4.15535e-68	8.7337
Calb2	0.0104507	0.0016	0.1531	150.116	17.2023	0.00256843	8.72602
Extl1	0.222567	0.043	0.1932	4.01318	0.458961	1.89749e-12	8.72504
Ttc7b	0.0617496	0.0144	0.2332	14.9525	1.71468	8.65257e-44	8.71521
Stau2	0.307851	0.1192	0.3872	33.4129	3.84156	1.26671e-59	8.69549
Plcb1	0.0246719	0.0047	0.1905	26.4528	3.04909	3.2521e-59	8.67278
Ppm1e	0.194469	0.0218	0.1121	22.0496	2.54286	4.67085e-59	8.6678
Pde4a	0.186948	0.0381	0.2038	13.7456	1.58857	1.54085e-58	8.64737
Sidt1	0.0458295	0.01	0.2182	7.27393	0.840649	1.55118e-25	8.64248
Mgst3	0.0918791	0.0155	0.1687	391.509	45.3408	6.74721e-66	8.63462
Slc37a3	0.0912512	0.0194	0.2126	14.3212	1.65909	1.08801e-26	8.62674
Gucy1a2	0.167434	0.0291	0.1738	5.453	0.631688	2.45438e-44	8.61878
Necap1	0.0744625	0.0142	0.1907	237.207	27.5577	3.69904e-70	8.60733
Tspyl5	0.208729	0.044	0.2108	64.2484	7.47981	3.47972e-68	8.58843
Ube2s	0.0597637	0.0086	0.1439	1.7942	0.208117	2.3682e-08	8.57988
Nrbf2	0.109908	0.0264	0.2402	3.96433	0.461753	9.01801e-13	8.56684
Nos1ap	0.0487375	0.0083	0.1703	11.1677	1.30299	9.17241e-30	8.56425
Ankrd55	0.112831	0.0226	0.2003	9.22862	1.08078	8.46319e-17	8.53096
Mdh1	0.0245434	0.0043	0.1752	2106.81	247.252	5.89856e-89	8.52085
Creg2	0.184311	0.0726	0.3939	8.94285	1.05403	1.82207e-13	8.47642
Slc2a13	0.0487339	0.0102	0.2093	22.8975	2.70604	7.14082e-54	8.45852
Ptprt	0.0116959	0.0022	0.1881	2.87292	0.338896	5.08798e-09	8.45234
Cyfip2	0.0681074	0.0208	0.3054	63.2812	7.49182	5.98214e-69	8.44558
Ndrg3	0.15189	0.0442	0.291	600.533	71.3037	5.76827e-77	8.42207
Osbpl3	0.0496394	0.0117	0.2357	9.20577	1.09247	9.85904e-43	8.41888
Zfp759	0.550081	0.1708	0.3105	4.16921	0.494805	0.00017727	8.40897
Pcdha3	0.123775	0.0303	0.2448	1.41635	0.168182	0.0013598	8.37179
Foxp2	0.015237	0.0027	0.1772	2.07092	0.246948	5.14973e-05	8.35223
Mtmr7	0.0564166	0.0091	0.1613	35.9406	4.30961	2.09154e-50	8.33771
Dnajc27	0.164062	0.063	0.384	13.6793	1.6411	1.43595e-37	8.33034
Ids	0.272694	0.0748	0.2743	10.331	1.24136	2.22801e-54	8.31561
Atp6v1a	0.00653595	0.0015	0.2295	314.04	37.8364	3.76614e-79	8.29974
Stxbp5l	0.0338134	0.0054	0.1597	9.83092	1.18448	3.19223e-62	8.29277
Celf4	0.124224	0.01	0.0805	54.1584	6.53805	2.28901e-76	8.2823
Pnmal2	0.183616	0.0325	0.177	15.4257	1.87136	3.42938e-59	8.23862
Kif5a	0.0237975	0.0047	0.1975	34.9183	4.23877	2.32472e-70	8.23591
2900011O08Rik	0.0351648	0.0064	0.182	218.592	26.6214	9.23707e-71	8.21081
Mef2c	0.137222	0.0247	0.18	215.465	26.2467	7.94775e-65	8.20892
Nptx2	0.0208701	0.0071	0.3402	2.81713	0.342208	2.91186e-08	8.20825
Faf1	0.0483607	0.0059	0.122	3.58643	0.436494	2.32636e-19	8.19768
Egfem1	0.456146	0.1321	0.2896	4.31633	0.525584	3.5969e-10	8.19684
Zar1l	0.235338	0.063	0.2677	2.42839	0.298312	3.03564e-07	8.11326
Nap1l5	0.109236	0.0246	0.2252	159.529	19.6702	1.25495e-67	8.1098
Fibin	0.0909864	0.0107	0.1176	2.31042	0.284091	0.00496891	8.10415
Fads3	0.0294287	0.0051	0.1733	3.30477	0.407532	7.8043e-09	8.08938
Eid2	0.275093	0.0444	0.1614	2.88316	0.356364	1.17549e-12	8.06786
Adam11	0.044963	0.0079	0.1757	4.20232	0.520325	1.31905e-13	8.06085
Emb	0.556644	0.3125	0.5614	15.2852	1.90974	4.39331e-23	7.99962
Fam69b	0.0311891	0.0064	0.2052	10.0454	1.26266	1.10161e-23	7.94947
Ppp2r2c	0.0968651	0.0275	0.2839	24.88	3.13435	1.25401e-61	7.9353
Kcnt2	0.0330626	0.0057	0.1724	16.7579	2.1126	6.38836e-32	7.92862
Wdr17	0.122411	0.0266	0.2173	6.33016	0.797857	2.49557e-25	7.92402
Ric8b	0.171105	0.0257	0.1502	8.30138	1.04955	2.99664e-16	7.90197
Abcb6	0.158816	0.0236	0.1486	4.51975	0.571234	4.52435e-08	7.89843
Tox2	0.175126	0.0452	0.2581	1.4154	0.178247	4.43941e-12	7.89636
Rps6ka2	0.00849057	0.0018	0.212	6.67835	0.85039	5.29068e-24	7.84406
Ubxn11	0.22372	0.0498	0.2226	4.81656	0.61487	1.00913e-08	7.82074
Socs7	0.0202429	0.0025	0.1235	6.21919	0.796494	2.2097e-38	7.79842
6330408A02Rik	0.168281	0.033	0.1961	1.81797	0.235065	1.77623e-05	7.70116
Btbd10	0.209054	0.0411	0.1966	79.8537	10.3706	5.5847e-43	7.69928
Tmem25	0.0351803	0.004	0.1137	45.9412	5.96903	5.56084e-40	7.69532
Rbm24	0.0546737	0.0155	0.2835	4.07748	0.529481	4.6953e-11	7.68638
Tmem65	0.219335	0.0211	0.0962	19.692	2.5624	7.18959e-35	7.68199
Asphd2	0.0210615	0.0075	0.3561	13.4841	1.75487	1.50597e-18	7.67947
Scg5	0.108044	0.0137	0.1268	662.823	86.4033	2.5805e-80	7.67118
Ldb2	0.0371859	0.0037	0.0995	32.9674	4.29812	9.14309e-21	7.6684
Dgkh	0.0894796	0.0239	0.2671	9.43861	1.23026	7.35107e-28	7.66582
Runx1t1	0.0223953	0.0023	0.1027	34.5592	4.5074	4.64553e-58	7.6655
Atl1	0.0282343	0.0067	0.2373	98.7724	12.8886	1.70192e-61	7.66293
Zcchc12	0.25538	0.0356	0.1394	270.882	35.369	8.41259e-18	7.65853
Usp11	0.131236	0.0171	0.1303	43.5412	5.68656	2.43493e-47	7.65551
Pvr	0.87947	0.1992	0.2265	1.87666	0.245195	3.75588e-06	7.62265
9030624G23Rik	1.26939	0.262833	0.4339	1.86416	0.243896	2.59345e-06	7.61206
Peg3	0.228296	0.0426	0.1866	20.734	2.72688	5.68437e-61	7.60077
Nkrf	0.114947	0.0273	0.2375	24.9633	3.29149	3.89141e-36	7.58189
Pnmal1	0.382333	0.1121	0.2932	35.4476	4.67474	1.1495e-39	7.58117
Neurl1a	0.0305021	0.0065	0.2131	4.60308	0.608701	4.86808e-16	7.54973
Hsph1	0.0542914	0.0136	0.2505	86.111	11.4704	1.50644e-61	7.50659
Cst6	0.205034	0.0334	0.1629	1.75113	0.232597	4.89502e-08	7.49638
Psmc3ip	0.159498	0.0267	0.1674	3.31783	0.442078	8.41944e-05	7.48814
Iqgap2	0.164661	0.0342	0.2077	3.65149	0.488117	2.87879e-18	7.46547
Spock1	0.0924025	0.0315	0.3409	38.0784	5.10805	4.25021e-63	7.45312
Hspa12a	0.027423	0.0073	0.2662	10.8899	1.46851	2.21431e-46	7.41058
Fam174b	0.15534	0.04	0.2575	4.98859	0.673571	7.86774e-10	7.3952
Glrx5	0.0717975	0.0139	0.1936	4.78727	0.649935	8.13544e-12	7.35445
Mib2	0.0568327	0.0089	0.1566	1.49803	0.202857	2.40664e-11	7.34841
Gabra4	0.0693671	0.0137	0.1975	60.6339	8.25896	1.02726e-56	7.3407
Bri3bp	0.0964657	0.0232	0.2405	23.2964	3.17286	9.90582e-50	7.3401
Gnl1	0.0556823	0.0122	0.2191	8.19155	1.11916	1.30736e-27	7.31287
Cntn4	0.0656077	0.0095	0.1448	29.6002	4.05669	1.57512e-36	7.29486
Syt14	0.0567057	0.0063	0.1111	2.36492	0.323766	4.45139e-08	7.28193
Htr2a	0.105691	0.013	0.123	6.27929	0.864805	1.49108e-14	7.25255
Prkar2b	0.0754923	0.0138	0.1828	13.0071	1.79279	4.64848e-30	7.25118
Madd	0.0669392	0.0131	0.1957	15.6102	2.16214	3.34494e-60	7.21644
Fbxo41	0.20695	0.053	0.2561	3.47027	0.480519	9.1229e-24	7.20691
Orai3	0.0925926	0.0115	0.1242	5.40477	0.75013	3.12066e-07	7.19552
Cdh18	0.0186136	0.0029	0.1558	5.76235	0.802792	2.29122e-13	7.16895
Lrp11	0.439799	0.1052	0.2392	23.0522	3.21494	2.70921e-54	7.16812
Kcnc4	0.0230947	0.003	0.1299	7.56253	1.0624	2.92402e-19	7.11164
Fosl2	0.391919	0.2968	0.7573	9.39247	1.32104	3.17404e-29	7.10453
Atp1a1	0.00800712	0.0018	0.2248	12.9261	1.8187	3.00932e-36	7.10343
Fdx1l	0.0678403	0.0158	0.2329	11.9957	1.69396	1.81401e-21	7.07729
Pnpo	0.0625641	0.0122	0.195	73.4461	10.3787	9.91112e-46	7.07594
Atp6v1c1	0.0250508	0.0037	0.1477	384.803	54.4991	6.1194e-74	7.0606
Trnp1	0.0955244	0.0143	0.1497	7.47192	1.06058	6.39115e-25	7.03846
St8sia3	0.0775128	0.0091	0.1174	39.5323	5.63682	1.49608e-66	7.01199
B630019K06Rik	0.12782	0.0272	0.2128	2.34909	0.334156	3.12118e-10	7.00894
Lancl1	0.102121	0.0207	0.2027	25.7235	3.68143	2.23751e-55	6.98548
Akt3	0.0600725	0.0116	0.1931	7.97557	1.14461	9.28359e-27	6.96185
Efcab2	0.252969	0.049	0.1937	4.41839	0.636688	1.26789e-07	6.92877
Kcnmb4	0.0148699	0.002	0.1345	13.0326	1.88442	1.53627e-15	6.91234
Cap2	0.128037	0.0332	0.2593	52.7402	7.62968	2.23684e-47	6.91161
Kcnt1	0.0212471	0.0046	0.2165	3.66961	0.532532	1.57984e-28	6.87794
Tbc1d22b	0.197103	0.0694	0.3521	1.10096	0.159805	0.000312548	6.84653
Pqlc3	0.0756173	0.0098	0.1296	1.38256	0.201104	0.0075442	6.84082
Prkacb	0.0835972	0.0264	0.3158	141.812	20.7377	3.39479e-62	6.83805
Negr1	0.136494	0.019	0.1392	35.7015	5.22753	5.53708e-60	6.8282
Agtpbp1	0.0871008	0.021	0.2411	19.441	2.84734	5.89119e-58	6.82538
Abcg4	0.0556193	0.0097	0.1744	8.02692	1.17656	8.36543e-25	6.81658
Epha5	0.0407387	0.0075	0.1841	8.32259	1.22032	1.44458e-38	6.8144
Angptl6	0.106116	0.0262	0.2469	6.74555	0.990909	2.86808e-10	6.80058
Mfsd10	0.148914	0.0281	0.1887	3.38826	0.498571	1.34634e-08	6.78234
Sv2a	0.00319149	0.0006	0.188	64.6612	9.54338	2.89831e-66	6.77479
Fam98c	0.219171	0.0439	0.2003	1.08279	0.159156	2.27587e-06	6.76087
Slc5a5	0.0772011	0.0235	0.3044	8.72896	1.29039	7.11012e-15	6.75936
Agap2	0.0334029	0.0048	0.1437	1.76023	0.260065	6.53954e-60	6.7425
Bbs4	0.106258	0.0163	0.1534	69.0039	10.2744	1.20253e-57	6.71548
Rap1gap2	0.0501818	0.0069	0.1375	6.34913	0.945325	1.31068e-26	6.70925
Enc1	0.00318725	0.0008	0.251	341.279	50.9164	1.76662e-30	6.70261
Ass1	0.0447236	0.0089	0.199	16.5751	2.47857	1.64514e-16	6.68467
Bhlhe22	0.169702	0.0792	0.4667	1.8514	0.276429	1.25421e-09	6.67344
Pbx4	0.2721	0.0868	0.319	1.40329	0.20974	5.03332e-09	6.65884
Tmem132a	0.1266	0.0178	0.1406	3.1819	0.476948	4.51081e-34	6.65742
Rbms3	0.153524	0.0257	0.1674	8.67654	1.30584	7.76413e-19	6.63931
Inpp5f	0.132231	0.0288	0.2178	213.067	32.1636	5.51126e-56	6.62426
Lmtk2	0.341667	0.0984	0.288	9.67439	1.46045	7.22621e-42	6.6197
Lingo2	0.0511464	0.0087	0.1701	7.30366	1.10403	5.45313e-19	6.60949
Ociad2	0.132959	0.0284	0.2136	105.736	15.999	8.97802e-46	6.60851
Fhad1	0.280441	0.0661	0.2357	1.25466	0.189221	2.47026e-07	6.59582
Agap3	0.160395	0.0584	0.3641	4.96256	0.753052	1.39035e-30	6.58119
Lrrc24	0.137075	0.0254	0.1853	5.76006	0.87461	8.13901e-15	6.57834
Ildr2	0.0680502	0.0141	0.2072	10.9171	1.65922	1.58576e-33	6.5757
Arhgef7	0.0916179	0.0141	0.1539	24.2811	3.70331	4.53927e-44	6.55483
Pex10	0.116837	0.0263	0.2251	4.33716	0.661818	0.00128377	6.54351
Gabra3	0.0678138	0.0067	0.0988	28.4704	4.36377	1.63923e-46	6.52279
Smarca1	0.0454196	0.0059	0.1299	11.662	1.7887	2.5967e-35	6.51618
Mtfp1	0.166076	0.0281	0.1692	109.416	16.8151	9.61632e-59	6.50666
Rgs7bp	0.226849	0.073	0.3218	19.5378	3.00786	9.87399e-59	6.49343
Dck	0.0882353	0.0222	0.2516	8.06978	1.2426	1.28554e-15	6.48906
Rbm15b	0.0291819	0.0056	0.1919	1.36748	0.21013	9.99206e-06	6.47697
Dnajc16	0.0789578	0.02	0.2533	3.66612	0.565065	1.86384e-17	6.4765
Klhl12	0.00606878	0.0009	0.1483	5.58662	0.863312	7.07001e-15	6.46366
Apoa1	0.488639	0.1828	0.3741	1.02774	0.158766	8.05115e-06	6.43276
Fbxo16	0.162538	0.0269	0.1655	6.85563	1.06597	3.36204e-11	6.4253
Palm2	0.245948	0.16175	0.4949	4.93593	0.767338	2.31608e-21	6.42416
Snrnp35	0.0506536	0.0093	0.1836	13.094	2.03857	2.01083e-11	6.41998
Cgref1	0.473999	0.0793	0.1673	11.6192	1.8261	5.36019e-11	6.35937
Trim37	0.0453347	0.0086	0.1897	25.3938	3.99539	3.77521e-56	6.35417
Mtch1	0.0346409	0.0068	0.1963	38.7644	6.12312	1.2685e-51	6.32979
Mast1	0.0334395	0.0063	0.1884	1.53511	0.241558	3.56038e-24	6.32882
Cacnb4	0.129418	0.026	0.2009	53.6084	8.49279	1.88786e-61	6.31148
Sema4f	0.0644955	0.0101	0.1566	1.83571	0.290195	0.000130636	6.30407
Lrp3	0.033437	0.0043	0.1286	3.3506	0.532597	2.23701e-07	6.27927
Rsl1	0.501877	0.2417	0.4813	3.2053	0.510325	2.03991e-05	6.26862
Snx16	0.157244	0.0356	0.2264	16.5042	2.64013	1.01911e-34	6.24892
Slc25a14	0.0272045	0.0029	0.1066	96.4037	15.4361	2.24223e-50	6.24493
Mctp1	0.0765172	0.0087	0.1137	9.37831	1.50078	5.13708e-20	6.2448
C77370	0.21357	0.0277	0.1297	2.46119	0.393442	7.22419e-22	6.23969
Napg	0.0228063	0.0059	0.2587	77.5926	12.435	2.70106e-64	6.23936
Nsg1	0.0165289	0.0024	0.1452	168.01	26.9279	5.5215e-66	6.23901
Hdac9	0.151836	0.0244	0.1607	16.3434	2.62818	1.84903e-25	6.21615
Ndn	0.0976501	0.0187	0.1915	102.814	16.6032	5.27118e-38	6.19206
Gcc1	0.0534283	0.012	0.2246	1.33925	0.215519	7.38428e-06	6.18534
Jakmip2	0.0959925	0.0206	0.2146	29.737	4.81013	1.13656e-53	6.18088
Kctd1	0.0250716	0.0035	0.1396	9.50453	1.54299	1.27579e-14	6.15584
Nr6a1	0.0642361	0.0111	0.1728	1.1794	0.190714	4.68597e-08	6.15185
Nap1l3	0.330049	0.0603	0.1827	15.5068	2.52045	9.91448e-34	6.14995
Ccdc71	0.555243	0.0789	0.1421	5.5666	0.910455	5.58419e-12	6.10738
Dapk1	0.0164213	0.0029	0.1766	4.77707	0.782143	1.69475e-34	6.09987
Gprasp2	0.293035	0.0589	0.201	44.5659	7.34519	8.57375e-57	6.06653
Entpd4	0.0541002	0.0095	0.1756	9.96393	1.6424	7.61632e-35	6.06299
Zfp612	0.11513	0.0382	0.3318	25.2143	4.17675	5.73413e-49	6.03538
Akap6	0.20354	0.0437	0.2147	17.1577	2.84636	3.2547e-60	6.02582
Lgi1	0.0290939	0.0035	0.1203	61.4828	10.2054	2.65672e-49	6.02395
Smyd5	0.241218	0.0412	0.1708	23.1317	3.84143	9.41377e-34	6.02008
Gpr75	0.133791	0.0234	0.1749	4.45188	0.738961	3.97123e-18	6.01636
Ppp4r4	0.124118	0.0211	0.17	3.96382	0.659351	1.78652e-10	6.00259
Rnf11	0.0994413	0.0089	0.0895	32.2625	5.37526	1.62686e-51	6.00092
Map3k5	0.0632552	0.0178	0.2814	5.12823	0.85987	3.03087e-23	5.95703
Tmx4	0.361886	0.0376	0.1039	103.182	17.321	2.74857e-64	5.95671
Fmnl1	0.0609337	0.0124	0.2035	20.9658	3.52143	1.03343e-31	5.9521
Fn3k	0.130168	0.0255	0.1959	42.4234	7.15539	5.69114e-41	5.92804
Flywch1	0.135608	0.0457	0.337	5.6377	0.953571	3.66795e-41	5.90601
Mrrf	0.273479	0.0364	0.1331	15.3341	2.59656	9.62348e-23	5.90326
Tmtc4	0.184573	0.0201	0.1089	7.86385	1.33318	3.67493e-10	5.89414
Mapkbp1	0.149068	0.0264	0.1771	2.53927	0.43013	1.9667e-10	5.88979
Pak3	0.0282943	0.0035	0.1237	18.9411	3.22351	4.0734e-58	5.87411
Mfsd6	0.140591	0.0257	0.1828	12.9894	2.21039	2.96391e-36	5.87385
Inpp5j	0.175676	0.0299	0.1702	2.62646	0.447338	2.72465e-11	5.85822
Pld3	0.0750834	0.0135	0.1798	452.766	77.5123	2.64878e-63	5.84113
Zfyve9	0.107843	0.0231	0.2142	3.579	0.611883	4.80411e-15	5.83962
Gpank1	0.2476	0.049	0.1979	10.8707	1.86175	1.74216e-15	5.83581
Prkcb	0.0234234	0.0039	0.1665	48.9416	8.38617	3.68209e-54	5.8353
Tro	0.498817	0.1054	0.2113	38.0114	6.52792	2.4706e-66	5.822
Zc3h6	0.313755	0.0422	0.1345	5.13048	0.88026	4.90726e-18	5.82176
Tshz3	0.0814046	0.0204	0.2506	10.1654	1.74623	2.80881e-44	5.81799
Opcml	0.153513	0.0354	0.2306	42.4733	7.30487	1.23983e-51	5.81358
Chchd10	0.157986	0.0182	0.1152	8.53515	1.47123	1.0918e-42	5.79741
Trim32	0.028016	0.0049	0.1749	65.1818	11.2475	4.59563e-63	5.79472
Acot7	0.130841	0.0266	0.2033	541.662	93.6667	1.89273e-65	5.78281
Amigo1	0.149693	0.0244	0.163	6.90876	1.19416	3.8925e-28	5.78064
Gatsl2	0.0125056	0.0028	0.2239	7.78094	1.34532	5.52938e-27	5.77939
Slc6a15	0.0830929	0.0144	0.1733	25.5034	4.42175	3.08598e-39	5.76641
Dpf1	0.0448792	0.0078	0.1738	7.81494	1.3563	6.63841e-51	5.75772
Etnk2	0.242434	0.0785	0.3238	1.08869	0.188571	0.000316657	5.74289
Thrb	0.063233	0.0124	0.1961	90.461	15.7553	2.56333e-54	5.74128
Pdzk1	0.307452	0.0986	0.3207	1.91925	0.333896	3.61815e-10	5.73089
Dlg3	0.0210396	0.0017	0.0808	10.3369	1.80494	4.88423e-50	5.72386
Dnajc6	0.125915	0.0258	0.2049	31.9222	5.58357	2.64334e-65	5.71614
Kpna6	0.0264977	0.0046	0.1736	3.53582	0.618377	9.19641e-22	5.70867
Impact	0.258043	0.0786	0.3046	1163.93	203.899	1.08232e-75	5.70837
Dok5	0.0249292	0.0044	0.1765	49.9949	8.75805	9.20488e-27	5.70779
Cds2	0.0560197	0.0114	0.2035	19.0169	3.34792	9.01213e-54	5.67853
Gnb5	0.0339108	0.0092	0.2713	131.844	23.2208	5.58557e-55	5.6776
Brms1l	0.0144099	0.0022	0.151	35.2505	6.21318	1.73634e-40	5.6726
Gas7	0.0385557	0.0063	0.1634	32.7499	5.78312	1.91993e-54	5.66204
Gfod1	0.00531401	0.0011	0.207	6.53117	1.15331	8.82804e-36	5.65807
Arhgap26	0.099129	0.0239	0.2411	31.8892	5.64448	3.12011e-54	5.64862
Armcx5	0.255945	0.0409	0.1598	20.6071	3.65013	2.20112e-32	5.64404
Gfra2	0.0945537	0.0125	0.1322	16.8195	2.98201	8.73404e-12	5.63843
Osbpl6	0.025746	0.0044	0.1709	6.74654	1.19825	8.38861e-48	5.62565
Elovl4	0.0560657	0.0116	0.2069	43.6069	7.75208	2.51333e-62	5.62447
Sgcz	0.208955	0.0728	0.3484	1.74546	0.309351	4.49975e-08	5.62416
Slc24a2	0.211513	0.0316	0.1494	55.0201	9.78974	1.06734e-54	5.6196
Ssx2ip	0.126897	0.0368	0.29	11.6799	2.08045	1.23044e-29	5.61143
Fbxo27	0.274817	0.1088	0.3959	2.93529	0.524091	2.07991e-05	5.59006
Neu2	0.279687	0.0537	0.192	10.7042	1.91584	3.91589e-06	5.58426
Armcx4	0.477718	0.0536	0.1122	1.8241	0.325844	3.66029e-12	5.58096
Tmem41a	0.169976	0.0351	0.2065	5.44483	0.976688	4.89459e-10	5.56908
Prep	0.0358757	0.0127	0.354	3.96157	0.711299	7.10789e-08	5.56167
Sntb2	0.026435	0.0035	0.1324	1.29661	0.232597	8.29393e-09	5.55062
Fgf14	0.378777	0.1028	0.2714	56.2741	10.1466	1.06734e-54	5.54558
Rpgrip1l	0.182939	0.0356	0.1946	3.0905	0.556623	4.10201e-23	5.54227
Hspa4l	0.0730337	0.0091	0.1246	33.1207	6.00338	1.00777e-47	5.51609
Myo5a	0.0341566	0.0065	0.1903	26.095	4.73292	2.47611e-60	5.51234
Cdk14	0.0743215	0.0178	0.2395	28.1547	5.11552	1.43808e-47	5.50271
Thsd7a	0.090209	0.0164	0.1818	7.63598	1.39	1.26189e-14	5.48956
Begain	0.107853	0.032	0.2967	1.80704	0.328247	2.64598e-16	5.48841
Actr3b	0.101566	0.0201	0.1979	20.5472	3.74357	1.43583e-28	5.48719
Acsl5	0.155991	0.0263	0.1686	19.523	3.56039	6.75369e-31	5.48186
Kctd18	0.18268	0.0289	0.1582	1.8725	0.340844	0.00168528	5.47764
Ttc3	0.213626	0.037	0.1732	184.277	33.8157	1.65715e-75	5.4493
Btbd3	0.0313167	0.0044	0.1405	27.8206	5.11799	1.65594e-33	5.43478
Wdr47	0.0504202	0.0096	0.1904	35.1193	6.47	4.09101e-55	5.42718
1500009C09Rik	0.09375	0.0066	0.0704	15.6614	2.88688	1.49273e-34	5.42315
Fam49a	0.00581656	0.0013	0.2235	86.4583	15.9542	1.04476e-57	5.41883
Cit	0.0287577	0.0075	0.2608	4.28772	0.791558	3.07546e-57	5.40998
Rwdd2a	0.0433553	0.0138	0.3183	50.212	9.33305	1.78285e-27	5.37944
Kcnb1	0.0313507	0.0107	0.3413	12.866	2.39656	8.4185e-55	5.3663
Lemd3	0.164903	0.0452	0.2741	3.87241	0.721688	1.51045e-15	5.35834
Ppip5k1	0.218855	0.0455	0.2079	5.31791	0.991558	4.4741e-37	5.35779
Scrn1	0.0393599	0.0091	0.2312	29.1874	5.45312	2.5933e-44	5.35144
Clvs2	0.0539063	0.0069	0.128	28.3336	5.30058	3.49591e-43	5.34437
Ahi1	0.132199	0.0342	0.2587	43.6469	8.20039	2.18909e-63	5.3219
Atp2b1	0.0237596	0.0068	0.2862	88.2666	16.5914	7.37967e-53	5.31972
Eml5	0.053104	0.0071	0.1337	11.3209	2.13487	7.06619e-50	5.30036
Cbx6	0.122449	0.012	0.098	3.83983	0.724156	1.17242e-44	5.29518
A230050P20Rik	0.020202	0.0046	0.2277	8.79704	1.66091	9.15251e-40	5.29333
Slc4a3	0.0280127	0.0053	0.1892	6.24419	1.18494	1.37616e-35	5.2652
Mipep	0.126097	0.0273	0.2165	2.48458	0.471104	3.59418e-07	5.26279
Galnt13	0.00569801	0.0008	0.1404	10.0023	1.90052	3.45751e-36	5.26018
Zdhhc3	0.0418562	0.0046	0.1099	2.82108	0.536753	8.54066e-12	5.24605
Ugcg	0.0255591	0.0048	0.1878	32.1724	6.1411	2.1051e-61	5.238
B3galt2	0.103635	0.0191	0.1843	19.7933	3.78149	1.61567e-26	5.23287
Arhgap20	0.19957	0.0464	0.2325	7.39316	1.41214	5.47482e-32	5.23171
Gadd45gip1	0.232955	0.0492	0.2112	2.80976	0.536429	7.49287e-16	5.22816
Plxdc1	0.117428	0.0316	0.2691	4.04384	0.773052	3.5235e-08	5.22424
Mn1	0.0592186	0.0097	0.1638	49.6617	9.53519	7.63657e-52	5.20771
Adam8	0.40873	0.0618	0.1512	2.1478	0.412078	5.61711e-05	5.19951
Oxr1	0.145	0.0319	0.22	134.989	25.9905	1.69002e-61	5.19359
Nkiras1	0.0330661	0.0099	0.2994	54.645	10.5266	1.19559e-60	5.19066
Sepsecs	0.191933	0.0276	0.1438	3.37637	0.65039	1.77553e-06	5.18333
Tubgcp6	0.188166	0.0353	0.1876	1.44485	0.277857	4.755e-05	5.18134
Fbxo33	0.0601336	0.0081	0.1347	12.816	2.47831	9.55921e-38	5.16917
Prickle2	0.0371537	0.0059	0.1588	14.3022	2.76708	8.30202e-44	5.16682
Reep2	0.083045	0.0216	0.2601	43.4791	8.42422	2.139e-46	5.16059
Plekhb2	0.0172414	0.0022	0.1276	141.432	27.4242	3.00596e-61	5.157
Pick1	0.044457	0.0079	0.1777	6.42514	1.24494	2.64946e-15	5.15688
Me3	0.245018	0.0418	0.1706	5.61514	1.08799	2.67566e-12	5.1563
Hnrnpul2	0.173881	0.0237	0.1363	8.66336	1.6824	1.10889e-39	5.14634
Cmas	0.0248048	0.0054	0.2177	16.1701	3.14149	2.97848e-31	5.14563
Kifap3	0.110561	0.0268	0.2424	66.9364	13.0253	3.15399e-61	5.13858
4930404N11Rik	0.174914	0.0767	0.4385	1.68849	0.329026	5.19885e-07	5.11622
Rai2	0.166927	0.0214	0.1282	7.69869	1.50545	7.73253e-24	5.11047
Dzip3	0.202936	0.0318	0.1567	12.0645	2.36221	7.08998e-46	5.10514
Thoc3	0.00751202	0.0025	0.3328	2.91483	0.570519	2.47183e-12	5.10013
Tceal3	0.260801	0.026	0.0997	39.2957	7.71961	8.21417e-55	5.08971
Cnrip1	0.0193926	0.0053	0.2733	145.238	28.5753	3.5197e-59	5.08244
Aen	0.263408	0.0722	0.2741	8.64399	1.70123	1.8889e-07	5.07803
Tmem63c	0.162197	0.0375	0.2312	5.69354	1.12065	3.34106e-19	5.07604
Spock3	0.0667037	0.012	0.1799	84.922	16.7313	7.87814e-48	5.07533
Rwdd3	0.425432	0.0542	0.1274	6.08134	1.19753	3.98895e-07	5.07399
Wdr54	0.101684	0.0151	0.1485	19.1889	3.78273	1.07166e-17	5.07144
Scamp1	0.153086	0.0635	0.4148	91.5525	18.0549	9.03424e-56	5.07049
Fam65b	0.22801	0.0534	0.2342	12.2884	2.4237	1.53638e-19	5.06801
Htatip2	0.112715	0.0203	0.1801	11.9161	2.35312	3.37919e-15	5.06183
Sft2d3	0.11045	0.0334	0.3024	1.62259	0.320455	9.8849e-06	5.04765
Hfm1	0.299056	0.0602	0.2013	1.12588	0.222273	4.3531e-05	5.0426
Habp4	0.225225	0.025	0.111	13.8014	2.74013	1.06967e-30	5.03492
Nme1	0.0520833	0.015	0.288	502.062	99.7851	7.90059e-69	5.03139
Vopp1	0.0525982	0.0083	0.1578	13.9915	2.77987	4.78535e-33	5.03135
Snx10	0.0118802	0.0023	0.1936	144.607	28.7408	1.19816e-54	5.03123
Fancg	0.40819	0.0618	0.1514	3.99879	0.794091	5.53186e-07	5.02935
Slitrk1	0.0492041	0.0034	0.0691	14.6232	2.91097	7.67884e-27	5.02176
Neto1	0.00965665	0.0009	0.0932	11.7376	2.3389	2.70539e-28	5.01631
Fam20b	0.0356394	0.0068	0.1908	10.9649	2.18539	3.02626e-23	5.01507
R3hdm1	0.149309	0.0162	0.1085	94.0739	18.8483	1.88746e-46	4.99084
Nedd4l	0.0499734	0.0094	0.1881	12.2532	2.45494	9.16048e-54	4.98923
Il12a	0.329858	0.0696	0.211	7.04218	1.41214	0.000192226	4.98335
Sgtb	0.0136223	0.0044	0.323	19.2143	3.86019	2.35048e-42	4.97625
Neurl1b	0.0234175	0.0064	0.2733	5.74298	1.15539	9.50867e-08	4.96631
Gtf3c3	0.0306878	0.0058	0.189	12.1928	2.45468	3.07079e-34	4.96517
Pdzrn3	0.0324763	0.0072	0.2217	5.91063	1.18981	4.49859e-14	4.96356
Zfp667	0.264333	0.0521	0.1971	7.58816	1.53773	9.26854e-14	4.93145
Dmxl2	0.0605096	0.0133	0.2198	14.9727	3.04201	1.85148e-61	4.92036
Emd	0.329359	0.0221	0.0671	8.53681	1.73695	4.70849e-13	4.912
Chrm1	0.00662252	0.001	0.151	8.32055	1.69312	8.0957e-30	4.91144
Gprasp1	0.30972	0.0564	0.1821	73.756	15.0294	8.96345e-61	4.90714
2310057M21Rik	0.238479	0.0414	0.1736	16.1957	3.29955	4.05089e-20	4.90699
Appl1	0.0289608	0.0034	0.1174	16.9456	3.45338	1.11309e-55	4.90556
Ptpn5	0.098688	0.0173	0.1753	58.6384	11.9577	2.0385e-60	4.9034
Tbc1d9	0.0227952	0.0061	0.2676	4.10045	0.835455	1.38086e-30	4.90217
Ppa1	0.0898618	0.0273	0.3038	125.89	25.7677	3.82887e-55	4.8854
Atp6v0c	0.97479	0.116	0.119	763.903	156.564	8.09776e-83	4.87914
Dbr1	0.109301	0.0302	0.2763	2.82559	0.579091	5.56459e-06	4.87095
Mical2	0.125676	0.0186	0.148	25.8698	5.32078	1.43828e-51	4.86112
Inadl	0.175189	0.037	0.2112	1.00421	0.205649	1.62688e-05	4.85949
Rundc3b	0.0310593	0.0056	0.1803	4.85283	1.00149	1.44919e-10	4.84076
Ccdc36	0.690412	0.1289	0.1867	57.9256	11.9814	2.24484e-12	4.83421
Acsf3	0.226862	0.0603	0.2658	3.82438	0.790325	2.67148e-07	4.83288
Rragd	0.0123188	0.0034	0.276	12.0888	2.50877	4.72503e-21	4.81671
Tnpo2	0.00568828	0.001	0.1758	5.6785	1.18	1.11693e-46	4.80821
Gpx3	0.0429066	0.0062	0.1445	21.6529	4.50571	4.67244e-06	4.80459
Cenpw	0.870386	0.1061	0.1219	6.78692	1.41552	5.27038e-09	4.79127
Thap4	0.133013	0.0166	0.1248	6.26872	1.30909	1.99311e-13	4.78495
C530008M17Rik	0.435532	0.2628	0.6034	5.00297	1.04552	7.57705e-20	4.78058
Mapk8ip2	0.121857	0.0315	0.2585	8.17367	1.71468	3.57066e-38	4.76411
Enkur	0.172165	0.0501	0.291	2.08418	0.436688	0.00099381	4.7618
Ppm1h	0.00974553	0.0018	0.1847	118.943	25.0342	2.34734e-59	4.75105
Ngfrap1	0.0159332	0.0042	0.2636	188.948	39.8799	8.34676e-56	4.73782
Plxna2	0.0172176	0.0025	0.1452	7.90281	1.66896	2.10988e-43	4.73233
Lpgat1	0.195172	0.0334	0.1507	29.8893	6.32831	2.78463e-55	4.72237
Lrrtm1	0.0513043	0.0059	0.115	11.8766	2.51409	3.20986e-27	4.72214
Rnf14	0.129206	0.0192	0.1486	247.608	52.4418	1.85029e-57	4.7215
Pacs1	0.0349374	0.0053	0.1517	4.54061	0.962078	1.96466e-17	4.71469
Abcb7	0.274194	0.0408	0.1488	6.95436	1.47656	3.23906e-10	4.70666
Hspbp1	0.0589908	0.0083	0.1407	36.4209	7.73968	5.38294e-40	4.70514
Arhgef3	0.116785	0.0263	0.2252	24.6674	5.2613	9.96603e-30	4.68756
Fxyd6	0.171957	0.0558	0.3245	229.779	49.0361	8.99034e-21	4.68582
Ankrd13d	0.0531192	0.0086	0.1619	5.7964	1.2387	1.13981e-16	4.67564
Ap3b2	0.0327273	0.0063	0.1925	23.5081	5.03188	5.04768e-51	4.67091
Hprt	0.081557	0.0088	0.1079	517.903	111.089	1.29766e-66	4.66203
Maz	0.427511	0.0864	0.2021	2.31542	0.496948	2.91464e-15	4.64992
Rabgap1l	0.122905	0.0176	0.1432	20.0893	4.32403	6.7641e-51	4.64489
Hk1	0.228932	0.1016	0.4438	23.6626	5.1	1.61958e-54	4.63882
Thpo	0.789581	0.0773	0.0979	15.2139	3.27903	3.22698e-19	4.63833
B3galt4	0.189664	0.0378	0.1993	2.35886	0.507662	0.000834138	4.63738
Cyp4x1	0.22238	0.0314	0.1412	5.0786	1.09422	8.63614e-13	4.63705
Rab6a	0.023264	0.0066	0.2837	86.9445	18.7579	1.56036e-58	4.63483
Phactr1	0.188805	0.0651	0.3448	59.9044	12.9295	2.63889e-43	4.63278
Cacna1a	0.0258503	0.0038	0.147	1.4545	0.313052	3.31808e-58	4.63142
Got2	0.0651408	0.0148	0.2272	36.4247	7.88955	7.06674e-54	4.61625
Atpif1	0.341338	0.0597	0.1749	613.983	133.336	1.54324e-68	4.60476
Pde2a	0.106094	0.02175	0.1899	37.2742	8.09604	1.58757e-51	4.60344
Lcmt1	0.090535	0.0154	0.1701	83.7617	18.1962	1.50507e-49	4.60299
Vwa5b2	0.236682	0.0311	0.1314	3.60139	0.781494	1.85688e-21	4.60245
Btbd11	0.175749	0.0516	0.2936	12.765	2.78052	3.3829e-15	4.58923
Kit	0.170396	0.0396	0.2324	30.0521	6.55357	0.000206655	4.5849
Hapln4	0.0457728	0.0085	0.1857	6.49059	1.41519	2.89952e-21	4.58312
2410131K14Rik	0.0234319	0.0065	0.2774	7.14127	1.55974	7.49132e-15	4.57556
Bcat1	0.281042	0.0885	0.3149	24.2408	5.29825	1.85821e-35	4.57439
Fkbp3	0.0388305	0.0085	0.2189	498.365	109.079	3.78289e-63	4.56879
Dnaja4	0.102599	0.015	0.1462	8.84987	1.93981	5.79148e-18	4.5599
Ripk2	0.195568	0.0353	0.1805	1.65616	0.362338	6.71764e-06	4.55818
Cars	0.108486	0.0225	0.2074	33.6736	7.3911	1.62826e-42	4.55535
Sh3rf3	0.0966638	0.0226	0.2338	5.6534	1.24039	1.83839e-20	4.55409
Fam160a2	0.0758621	0.0077	0.1015	3.08548	0.677143	7.25329e-31	4.5499
Hook2	0.0941683	0.0197	0.2092	1.5513	0.340195	5.83446e-08	4.54668
Nppc	0.118681	0.0108	0.091	8.52807	1.87909	1.9048e-07	4.53599
2210016L21Rik	0.251118	0.0674	0.2684	63.6758	14.0451	3.92776e-58	4.53333
Mapk8	0.206612	0.035	0.1694	14.2211	3.13805	9.67279e-49	4.53038
Pex26	0.284553	0.049	0.1722	1.77655	0.391169	2.30708e-09	4.53007
Eml2	0.0622763	0.0087	0.1397	2.69897	0.595909	1.51564e-12	4.52158
Adarb2	0.0645919	0.011	0.1703	12.4123	2.74617	0.00012262	4.5182
Nova2	0.0489168	0.007	0.1431	2.82756	0.62526	3.09481e-30	4.515
Atxn10	0.0858506	0.0162	0.1887	191.612	42.5629	1.20497e-57	4.50175
Sap130	0.0586466	0.0117	0.1995	3.12072	0.692403	1.34231e-20	4.50059
Fam126b	0.066129	0.0082	0.124	28.3343	6.30786	1.87051e-58	4.4912
Cpeb3	0.0306031	0.0034	0.1111	2.59958	0.578701	8.61074e-21	4.48434
Igsf3	0.0345497	0.0089	0.2576	11.3948	2.54123	2.46133e-29	4.48222
Rangap1	0.0892212	0.0173	0.1939	36.2598	8.09675	8.10097e-55	4.47776
Tcte1	0.246364	0.0559	0.2269	1.95788	0.436429	2.5262e-09	4.47589
Wasf1	0.0369187	0.0104	0.2817	64.0329	14.308	2.91996e-52	4.47502
Camta1	0.120934	0.029	0.2398	24.3514	5.4613	7.42157e-59	4.45809
Rnf150	0.0731071	0.0112	0.1532	1.62922	0.36474	8.23559e-09	4.45458
Rundc1	0.129947	0.0243	0.187	4.77873	1.07416	4.74721e-12	4.44468
Slc27a4	0.0912447	0.0173	0.1896	6.5355	1.47331	1.00891e-25	4.43292
Klhdc3	0.0121519	0.0024	0.1975	34.6572	7.83344	2.38902e-42	4.4237
4933427D14Rik	0.397203	0.0568	0.143	7.22468	1.63688	8.25418e-27	4.41098
St6galnac5	0.0751773	0.0106	0.141	6.87311	1.5574	1.06587e-07	4.41036
Higd1a	0.0687269	0.0149	0.2168	221.178	50.2846	1.32474e-60	4.39844
Ppm1l	0.0203231	0.0039	0.1919	11.2215	2.55084	3.16479e-31	4.39742
Mark1	0.052349	0.0117	0.2235	6.53505	1.48799	3.80485e-30	4.38892
Eif4ebp1	0.0667818	0.0116	0.1737	4.33098	0.986623	4.24245e-05	4.38525
Kif3b	0.0199005	0.0036	0.1809	7.53349	1.71727	1.07055e-31	4.38434
Slc24a3	0.00950783	0.0017	0.1788	14.0939	3.22604	1.40526e-27	4.36744
Gnl3l	0.0727554	0.0094	0.1292	135.775	31.0895	6.84119e-68	4.36709
1500011B03Rik	0.26957	0.104	0.3858	127.528	29.2658	2.28409e-56	4.35741
Tcea2	0.0400802	0.006	0.1497	9.89834	2.27409	5.42465e-19	4.35075
Tub	0.0248329	0.0052	0.2094	9.88723	2.27344	3.09353e-36	4.3471
Dagla	0.00899471	0.0017	0.189	1.75653	0.403442	1.7949e-19	4.3431
Osbpl1a	0.0838123	0.0175	0.2088	163.492	37.6648	1.90779e-30	4.34061
Amph	0.135312	0.0234	0.1738	63.1424	14.546	3.5065e-55	4.34057
Rufy3	0.254391	0.084	0.3302	98.6023	22.7442	2.45588e-56	4.33509
Nckipsd	0.110437	0.0255	0.2309	6.74693	1.55818	3.70896e-24	4.32723
Glrb	0.0173238	0.0029	0.1674	73.585	17.0223	1.03792e-47	4.32259
Arl6ip4	0.189599	0.0525	0.2769	19.9516	4.61818	2.01597e-29	4.3193
Pcdhb5	0.239644	0.0538	0.2245	1.79859	0.415649	9.94943e-09	4.3168
Tcf25	0.0752	0.0141	0.1875	125.573	29.1262	7.12666e-59	4.31119
Rundc3a	0.0333528	0.0057	0.1709	7.1543	1.65916	8.54491e-52	4.30942
Rtf1	0.025974	0.0044	0.1694	4.2383	0.982662	3.1054e-30	4.30869
Fbxl2	0.0291159	0.0055	0.1889	25.3306	5.89682	7.22953e-36	4.29491
AU022252	0.282931	0.0363	0.1283	1.07966	0.25039	0.000196339	4.29476
Trpc6	0.0443986	0.0086	0.1937	3.62755	0.847792	5.60708e-09	4.27378
Mid2	0.0117329	0.0013	0.1108	4.4798	1.04747	1.9541e-14	4.27271
Nr4a1	0.045536	0.0127	0.2789	20.6353	4.82883	8.91283e-17	4.27247
Tceal1	0.255435	0.0564	0.2208	86.8012	20.3874	7.43394e-47	4.25738
Idh3a	0.014333	0.0026	0.1814	373.132	87.8158	8.26002e-58	4.24898
Strbp	0.0270968	0.0021	0.0775	84.8819	19.9956	7.85284e-56	4.24481
Rapgef4	0.104834	0.018	0.1717	31.1139	7.33987	2.01715e-40	4.23845
Fam103a1	0.295575	0.0334	0.113	209.664	49.5987	4.6592e-54	4.22712
Lyrm7	0.0868878	0.0165	0.1899	11.8521	2.80357	3.4174e-14	4.22599
Scaf1	0.107735	0.0195	0.181	1.73578	0.410065	1.42673e-23	4.22265
Raph1	0.110781	0.0149	0.1345	7.64729	1.8111	3.47937e-34	4.22012
Atp6v1d	0.0215957	0.0036	0.1667	453.485	107.46	8.09848e-68	4.21999
Abi3bp	0.282315	0.0522	0.1849	1.48216	0.35039	5.57754e-06	4.21799
Cd200	0.238189	0.0363	0.1524	230.489	54.7596	7.61033e-55	4.20903
Neto2	0.0694901	0.0169	0.2432	10.934	2.60039	1.49955e-17	4.20315
Prmt7	0.125561	0.028	0.223	48.8516	11.6224	2.96946e-36	4.20287
Gba2	0.182629	0.0307	0.1681	12.0826	2.87851	2.56194e-23	4.19607
Sp4	0.00642398	0.0006	0.0934	5.26218	1.25338	4.25858e-18	4.19506
Ak1	0.380964	0.1541	0.4045	78.3644	18.7209	1.6911e-53	4.1857
Rasl10b	0.0366972	0.002	0.0545	1.0325	0.245779	1.6005e-12	4.18392
Cabyr	0.486099	0.0577	0.1187	7.38647	1.7663	8.90202e-17	4.17952
Fsd1	0.0943324	0.0248	0.2629	47.333	11.3299	5.52207e-42	4.17733
Psrc1	0.276368	0.0621	0.2247	4.27268	1.02221	6.54413e-06	4.17577
Btrc	0.0178174	0.0024	0.1347	20.3643	4.8839	1.31104e-42	4.16882
Tcf20	0.0957015	0.0118	0.1233	6.98744	1.67825	4.53071e-54	4.16105
Dock3	0.0293399	0.0036	0.1227	11.0544	2.6576	2.84617e-56	4.15799
Max	0.0845921	0.0028	0.0331	12.3693	2.97416	9.66539e-19	4.15754
Klhl18	0.0198441	0.0028	0.1411	2.72908	0.657273	1.62781e-10	4.14582
Dpp3	0.0796163	0.0166	0.2085	6.59462	1.59162	1.70276e-11	4.14073
Csnk2a2	0.0171504	0.0013	0.0758	2.6346	0.636234	1.03398e-16	4.13443
Synj1	0.0934579	0.018	0.1926	46.7415	11.3072	2.33306e-58	4.13341
Prkag2	0.0372946	0.0059	0.1582	14.572	3.52617	4.34767e-24	4.13135
Arhgef11	0.190981	0.0288	0.1508	4.30974	1.04435	4.46338e-16	4.12277
Arpc3	0.0297154	0.0118	0.3971	75.4254	18.3741	2.07955e-41	4.10476
B3gat1	0.0083871	0.0013	0.155	5.00805	1.21929	2.2696e-27	4.10399
Pfkp	0.158018	0.0405	0.2563	128.821	31.3979	6.16803e-51	4.10271
Bag4	0.280634	0.0868	0.3093	13.2407	3.22955	6.27866e-36	4.09859
Purb	0.0580448	0.0114	0.1964	38.2637	9.34526	3.06753e-51	4.09401
Pcdh8	0.0524899	0.0078	0.1486	3.66113	0.893636	5.53165e-10	4.09232
Cdk10	0.158333	0.0532	0.336	32.9253	8.05916	4.25593e-35	4.08495
Magee1	0.571935	0.0807	0.1411	20.8286	5.09929	1.51122e-40	4.08381
Tpi1	0.181412	0.0546	0.296167	553.752	135.616	3.08975e-61	4.0832
Atp6v1e1	0.00872455	0.0021	0.2407	609.762	149.603	3.34712e-68	4.07583
Syn3	0.0436081	0.0073	0.1674	5.24699	1.28643	5.92347e-12	4.07556
Cdyl2	0.0622239	0.0169	0.2716	6.98136	1.71273	6.29967e-19	4.07379
Thsd7b	0.131288	0.0214	0.163	1.44924	0.355325	0.000270897	4.06719
Rmnd5b	0.00972516	0.0023	0.2365	20.2473	4.97935	4.6945e-18	4.06544
Eid1	0.0618497	0.0107	0.173	19.1815	4.73286	1.60958e-43	4.05199
Enox1	0.013494	0.0028	0.2075	6.08319	1.50065	9.9362e-20	4.051
Pdk3	0.0251968	0.0032	0.127	5.31201	1.31149	1.40746e-11	4.04726
Plcl2	0.026574	0.0065	0.2446	8.10231	2.00149	2.28301e-19	4.04611
Acsl4	0.0219278	0.0048	0.2189	43.9063	10.8519	2.12662e-56	4.04559
Atp6v0a1	0.0183181	0.0044	0.2402	65.5327	16.2028	8.66801e-55	4.04428
Dtl	0.178311	0.0245	0.1374	8.13862	2.01357	1.6116e-10	4.03988
Magi1	0.0750552	0.0102	0.1359	17.5149	4.34942	1.60526e-47	4.02602
Ppa2	0.142575	0.0289	0.2027	27.9203	6.94786	2.31107e-29	4.01796
Fam131b	0.0101961	0.0013	0.1275	2.08837	0.519675	1.39748e-16	4.01088
Zfp27	0.136385	0.0581	0.426	10.2657	2.56195	1.17309e-13	4.00544
Wrnip1	0.0265583	0.0049	0.1845	7.0373	1.75981	9.58821e-20	3.99664
Ube2j1	0.237958	0.0825	0.3467	12.636	3.16974	2.83707e-26	3.9852
Gnal	0.0643588	0.0132	0.2051	19.2169	4.82604	7.70503e-33	3.98109
Stoml1	0.0867869	0.0178	0.2051	17.0273	4.28494	1.37568e-27	3.97282
Slc2a8	0.10551	0.027	0.2559	1.33798	0.336299	0.00188048	3.96675
B3galnt2	0.209898	0.0246	0.1172	2.84363	0.716104	7.25404e-15	3.96544
Plekha5	0.239053	0.0535	0.2238	6.19923	1.56364	1.40607e-32	3.96209
Wasl	0.024055	0.0028	0.1164	17.6513	4.45818	4.51445e-35	3.95841
Cox7b	0.937908	0.0574	0.0612	299.11	75.5818	6.73452e-62	3.95738
Pknox2	0.185427	0.0313	0.1688	13.6161	3.44221	4.6862e-34	3.95448
Shisa7	0.0995261	0.0126	0.1266	5.82533	1.47286	3.77682e-28	3.95244
Map3k9	0.0557471	0.0097	0.174	1.96144	0.495325	2.73235e-30	3.95192
Atp5g1	0.241772	0.0574	0.1916	523.647	132.626	4.36694e-65	3.94828
Coq6	0.169694	0.0299	0.1762	15.5091	3.93182	7.93003e-17	3.94351
Aldoa	0.0262225	0.0037	0.1411	3109.64	789.478	3.09268e-81	3.93885
Camk2d	0.0308642	0.0045	0.1458	31.0905	7.89955	1.78306e-33	3.93524
Apbb1	0.0903454	0.0102	0.1129	103.881	26.4361	7.03164e-49	3.92935
Cops7a	0.0479911	0.0086	0.1792	129.522	32.9647	8.02819e-53	3.92897
Gucy1b3	0.034291	0.0074	0.2158	78.0906	19.8816	1.70401e-54	3.9276
Ppif	0.0516827	0.0086	0.1664	5.81875	1.48481	1.75474e-10	3.91623
Lysmd2	0.380021	0.1419	0.3734	35.4525	9.07532	1.77902e-31	3.90604
Dip2c	0.0171171	0.0019	0.111	9.42177	2.4137	2.19554e-41	3.90184
Rprm	0.0201863	0.0039	0.1932	12.3971	3.17825	8.64674e-06	3.89938
Fat3	0.0599887	0.0106	0.1767	4.49679	1.15247	4.37002e-22	3.8985
Prune2	0.0615133	0.0113	0.1837	69.2911	17.8172	7.71728e-52	3.88878
Dner	0.0490323	0.0152	0.31	35.1035	9.03019	9.77716e-23	3.88691
Tmem38a	0.0635569	0.0109	0.1715	100.555	25.8914	4.09425e-52	3.88359
1700025G04Rik	0.0714286	0.0081	0.1134	3.04849	0.785195	1.41329e-27	3.87753
Tarsl2	0.233746	0.0737	0.3153	5.697	1.4689	1.30695e-13	3.87579
Rnf187	0.0137291	0.0037	0.2695	26.5546	6.85623	5.86205e-49	3.8725
Pde4d	0.077707	0.0244	0.314	19.3484	4.99747	1.81936e-54	3.87086
Paip2b	0.0317919	0.0033	0.1038	8.94186	2.30929	5.65479e-21	3.87046
Grik3	0.097503	0.0328	0.3364	3.09092	0.797987	1.63321e-12	3.86855
Zfp867	0.217732	0.0555	0.2549	7.13659	1.84435	6.51005e-16	3.86734
Ccdc32	0.197484	0.0314	0.159	50.0071	12.9328	2.81554e-43	3.86639
Rnf6	0.320747	0.1512	0.4714	45.5136	11.7755	7.93715e-47	3.8648
Nme7	0.126984	0.0336	0.2646	95.6531	24.7495	1.93598e-66	3.8647
Crtac1	0.0455624	0.0096	0.2107	8.32572	2.16039	6.65965e-19	3.85202
Ormdl3	0.00989749	0.0028	0.2829	10.0965	2.62084	1.10151e-15	3.8509
Pdf	0.155059	0.0541	0.3489	5.93169	1.53955	1.56652e-12	3.85038
Cacnb3	0.0217516	0.0038	0.1747	6.84618	1.7824	5.47482e-32	3.83883
Prdx5	0.268836	0.0471	0.1752	336.826	87.822	1.88983e-53	3.83528
Mical3	0.0908488	0.0274	0.3016	3.22017	0.838961	2.45744e-14	3.83371
Sod2	0.175412	0.0234	0.1334	130.672	34.1105	1.07468e-60	3.83073
Pgk1	0.168978	0.01785	0.12195	534.541	139.573	1.63189e-59	3.8298
Bex4	0.330569	0.0558	0.1688	36.84	9.62097	3.4949e-29	3.82873
Fastkd3	0.305457	0.0778	0.2547	13.4375	3.50955	3.84603e-21	3.82775
Metap1	0.023053	0.0037	0.1605	17.8981	4.67675	3.73688e-21	3.82621
Zfp575	0.0852601	0.0236	0.2768	1.41319	0.368701	1.1768e-31	3.82251
Kri1	0.260672	0.1148	0.4404	3.04384	0.795519	1.3583e-10	3.82142
Apba2	0.042132	0.0083	0.197	26.2813	6.88487	1.34162e-43	3.8167
Tmem132c	0.0895789	0.0251	0.2802	7.63136	2.0011	7.9619e-09	3.81167
Nol4	0.158348	0.0368	0.2324	16.553	4.35149	2.08701e-31	3.8031
Atxn1	0.0680369	0.0096	0.1411	16.2119	4.26396	2.20391e-52	3.80119
Ndfip1	0.0807453	0.0104	0.1288	46.3223	12.2073	4.95088e-46	3.79432
Efr3a	0.028169	0.004	0.142	30.0762	7.94078	1.20489e-42	3.78708
Fam20c	0.0560876	0.0123	0.2193	3.03259	0.805584	1.05117e-09	3.75979
Naa50	0.164681	0.0213	0.13005	10.6581	2.83383	2.1727e-29	3.75969
L2hgdh	0.138818	0.0383	0.2759	4.77949	1.27097	0.000502012	3.75754
Osbpl8	0.04696	0.0095	0.2023	14.5841	3.88058	2.70661e-34	3.75725
Setbp1	0.161721	0.0436	0.2696	2.98676	0.794026	1.75317e-19	3.75681
Gnl3	0.243565	0.0511	0.2098	26.6743	7.10169	6.35967e-40	3.75552
Ccdc117	0.34715	0.0469	0.1351	1.11122	0.295325	0.00302773	3.75001
Gng2	0.146195	0.0219	0.1498	44.8384	11.9635	2.75854e-49	3.74762
Tfpt	0.122271	0.014	0.1145	8.70435	2.32325	7.42667e-16	3.74502
Cd24a	0.304396	0.0554	0.182	6.5104	1.7389	5.78604e-07	3.74183
Klhdc9	0.224227	0.0435	0.194	14.2373	3.80571	3.52666e-16	3.74006
Grb10	0.0872516	0.018	0.2063	3.27513	0.875649	9.89391e-18	3.73597
Tomm40l	0.0325534	0.0032	0.0983	26.2695	7.03506	1.47281e-39	3.73356
Prcc	0.071754	0.0063	0.0878	1.83797	0.491494	2.51909e-10	3.73198
Nudcd3	0.42068	0.0594	0.1412	24.2513	6.49864	2.17788e-43	3.73118
B4galt5	0.0363543	0.0071	0.1953	2.32054	0.621948	2.25845e-38	3.72509
Hs2st1	0.0220329	0.0075	0.3404	5.60208	1.50351	1.33455e-18	3.72353
Ap4s1	0.0385342	0.0102	0.2647	7.99837	2.14916	4.31416e-22	3.7199
Lancl3	0.0504365	0.0104	0.2062	3.68818	0.990844	1.66453e-06	3.7185
Akap11	0.27473	0.0611	0.2224	14.9175	4.01221	1.30332e-43	3.71711
Gm15800	0.0241978	0.0046	0.1901	29.0552	7.81922	3.40898e-51	3.71539
Faim2	0.156006	0.04375	0.246	43.7515	11.7747	1.83074e-52	3.71539
Morf4l2	0.00877193	0.0015	0.171	424.645	114.444	2.35758e-53	3.71046
Akap17b	0.395695	0.0717	0.1812	4.01241	1.08065	1.83483e-18	3.70953
Tmem179	0.0789474	0.0111	0.1406	27.9148	7.53981	1.95145e-43	3.70183
C2cd2l	0.0797251	0.0116	0.1455	4.02018	1.08571	8.74457e-21	3.69939
Slc25a11	0.0361589	0.0061	0.1687	74.394	20.1231	2.35446e-40	3.69677
Pspc1	0.0200308	0.0026	0.1298	5.18383	1.40331	5.9718e-12	3.69137
Armcx3	0.153296	0.0386	0.2518	51.1914	13.8766	2.0117e-44	3.68879
Sdr39u1	0.295345	0.0552	0.1869	95.9571	26.0185	9.22466e-44	3.68789
Zranb3	0.333698	0.0915	0.2742	2.31022	0.626818	8.11263e-08	3.67976
Epha4	0.00863132	0.0014	0.1622	27.6323	7.51039	8.91081e-22	3.67872
Pdlim3	0.253028	0.1149	0.4541	12.5955	3.42578	0.000538161	3.67561
Srsf9	0.048559	0.0123	0.2533	45.9611	12.5155	2.46245e-44	3.67206
Tusc3	0.0117012	0.0013	0.1111	58.6389	15.9904	8.60279e-38	3.6669
Inpp4a	0.0358689	0.0058	0.1617	165.416	45.1474	1.00342e-64	3.66383
Nmnat2	0.00790306	0.0015	0.1898	73.0905	19.9521	8.16453e-61	3.66311
Ogfod1	0.148955	0.0328	0.2202	13.2762	3.62864	3.11816e-50	3.65772
Ggt7	0.0565912	0.0085	0.1502	31.4514	8.60675	9.28e-41	3.65385
Pam	0.127202	0.026	0.2044	54.7422	14.9888	1.13721e-38	3.65196
Ccl25	0.558553	0.0911	0.1631	10.5259	2.88247	6.67581e-12	3.65043
Garnl3	0.163944	0.0271	0.1653	17.8212	4.8813	6.01778e-29	3.65016
Fam13a	0.187919	0.0364	0.1937	3.19723	0.875714	5.48187e-11	3.64684
Gars	0.0554603	0.0097	0.1749	28.309	7.77494	3.00293e-45	3.64059
Znhit3	0.275796	0.0866	0.314	113.129	31.097	3.08198e-45	3.63783
Spin1	0.012008	0.0018	0.1499	259.021	71.4131	8.8089e-65	3.62703
Pparg	0.0164234	0.0018	0.1096	2.85894	0.789156	1.90216e-06	3.61819
Aak1	0.0925141	0.0131	0.1416	11.9217	3.29558	8.75444e-55	3.61638
Chl1	0.249241	0.0821	0.3294	44.6967	12.3785	1.19208e-50	3.61054
Grip2	0.0469095	0.0085	0.1812	3.08227	0.853636	4.14445e-15	3.60653
Pqlc1	0.0324254	0.01	0.3084	17.3954	4.82468	1.17291e-16	3.60475
Slc25a12	0.10835	0.0218	0.2012	95.9568	26.6305	2.5779e-49	3.60313
Pja2	0.147916	0.0401	0.2711	189.963	52.9269	6.02949e-52	3.58909
Sub1	0.0472016	0.007	0.1483	242.136	67.5377	6.86573e-65	3.58515
Cenpm	0.213713	0.048	0.2246	1.35214	0.376753	0.00253629	3.57942
Tm2d1	0.0572979	0.0095	0.1658	11.2541	3.14312	4.31918e-13	3.57941
P4htm	0.0524059	0.011	0.2099	23.3837	6.53883	1.45416e-30	3.57558
Pfdn4	0.0323383	0.0104	0.3216	38.3767	10.7501	5.69303e-44	3.56957
Pebp1	0.0671014	0.0319	0.4754	297.119	83.3802	8.13327e-51	3.56338
Snapc4	0.523747	0.2007	0.3832	3.84784	1.07929	4.98563e-17	3.56187
Tsfm	0.304956	0.0806	0.2643	21.4673	6.0289	2.92778e-26	3.56014
Dlg1	0.071616	0.0191	0.2667	36.9654	10.3969	2.40945e-24	3.55509
Sema3e	0.0464813	0.0107	0.2302	8.46585	2.38578	9.32129e-09	3.54698
Ssu72	0.028136	0.0024	0.0853	108.543	30.616	3.94588e-46	3.54519
C130074G19Rik	0.102008	0.0188	0.1843	2.39094	0.675455	1.37346e-06	3.53452
Pcsk5	0.0941278	0.0218	0.2316	5.08132	1.43896	0.00807026	3.52879
Cdkn2aipnl	0.159832	0.0152	0.0951	22.4404	6.35883	7.4808e-32	3.52845
Glrx	0.807007	0.191925	0.249238	88.884	25.2227	1.0864e-37	3.52383
Mycn	0.0958957	0.025	0.2607	3.95704	1.12273	4.13909e-09	3.52135
Mrps34	0.0967957	0.0145	0.1498	3.74451	1.06266	4.44313e-10	3.52039
Fmn1	0.477273	0.1617	0.3388	1.20473	0.341234	4.78493e-16	3.52019
Zfp112	0.387913	0.095	0.2449	2.5417	0.721039	2.73177e-06	3.52017
Tomm70a	0.0819224	0.015	0.1831	26.4582	7.51669	2.71482e-43	3.51946
Atn1	0.13649	0.0196	0.1436	1.5238	0.432987	7.6584e-25	3.51117
Atp6ap2	0.0748422	0.0166	0.2218	571.909	163.039	5.39631e-57	3.50778
Atp6v1h	0.0183312	0.0029	0.1582	249.796	71.3986	7.65056e-53	3.49856
Katnal1	0.0184193	0.0055	0.2986	8.58359	2.45325	2.55124e-25	3.49745
Usp20	0.0360409	0.0067	0.1859	5.61819	1.6061	9.34197e-20	3.49585
Irgq	0.122807	0.021	0.171	4.20866	1.20377	3.99395e-22	3.49334
Ppp1r11	0.254916	0.035	0.1373	105.266	30.1524	5.22051e-48	3.491
Fn3krp	0.138408	0.028	0.2023	2.02637	0.580325	6.54708e-11	3.48579
Fastk	0.157512	0.0195	0.1238	14.6518	4.20708	9.01822e-19	3.48182
Cd300lg	0.42649	0.0644	0.151	1.28839	0.369481	2.97599e-11	3.47763
Ola1	0.0401937	0.0083	0.2065	106.373	30.6272	5.03139e-45	3.47302
Scube1	0.0568342	0.0121	0.2129	4.63015	1.33221	4.13121e-05	3.47294
Rcan2	0.0590842	0.008	0.1354	163.425	47.0824	1.66939e-32	3.47096
Nat14	0.123421	0.0127	0.1029	10.1719	2.94097	1.14102e-26	3.45752
Kcnk3	0.0122415	0.0029	0.2369	11.9717	3.4626	3.48208e-20	3.45643
Mdh2	0.0255009	0.0056	0.2196	988.016	286.197	1.74412e-71	3.45221
Dtd1	0.0370588	0.0063	0.17	138.017	39.9932	1.02009e-43	3.45091
Raly	0.0899042	0.0122	0.1357	1.48746	0.430455	6.95616e-06	3.44754
Ttll1	0.0175137	0.0051	0.2912	61.1634	17.747	2.54321e-34	3.44621
Sh3bp5l	0.0694789	0.014	0.2015	3.48281	1.01078	2.68719e-09	3.44227
Rab11fip2	0.233119	0.0145	0.0622	4.91516	1.42812	3.54222e-31	3.4393
Usmg5	0.0737778	0.0083	0.1125	970.033	282.56	4.84643e-68	3.433
Ghitm	0.129848	0.0154	0.1186	377.443	109.963	1.70924e-55	3.43243
Cox7a1	0.077368	0.0214	0.2766	4.01024	1.16935	0.000155294	3.42653
D830030K20Rik	0.684159	0.482935	0.735875	9.12292	2.66266	1.16643e-27	3.42495
Usp27x	0.044843	0.007	0.1561	1.40841	0.41026	0.00117736	3.42462
Dusp28	0.0414013	0.0117	0.2826	1.97292	0.575909	1.187e-07	3.41981
Ywhab	0.0206349	0.0052	0.252	120.602	35.3767	1.85828e-54	3.40897
Add2	0.047196	0.0085	0.1801	13.2015	3.87409	4.77901e-33	3.40676
Pip5k1c	0.017378	0.0057	0.328	22.6034	6.63981	3.76039e-44	3.40371
Ccl21b	0.291499	0.0871	0.2988	4.07628	1.19896	7.39882e-08	3.39701
Epm2aip1	0.0151515	0.0024	0.1584	16.656	4.90247	3.95126e-43	3.39678
Itpr1	0.0384794	0.0083	0.2157	13.5279	3.99039	2.02681e-39	3.38928
Kif21a	0.0586626	0.0193	0.329	29.9626	8.84201	1.36544e-49	3.38828
Slc36a4	0.157709	0.0402	0.2549	5.35224	1.57909	1.61665e-09	3.3873
Ndufa11	0.158509	0.057	0.3596	103.831	30.698	1.14746e-53	3.38222
Stmn1	0.0118804	0.0029	0.2441	1817.71	537.895	1.40191e-46	3.37929
Egr2	0.0364491	0.0062	0.1701	6.52912	1.93136	2.29725e-05	3.37883
Atf5	0.0653931	0.0089	0.1361	1.37868	0.407208	6.42191e-08	3.37739
Ccdc160	0.306709	0.0576	0.1878	2.53928	0.752078	6.02046e-05	3.37187
Pcgf5	0.129145	0.0444	0.3438	13.3553	3.96506	1.09439e-14	3.36739
Slc25a33	0.0870701	0.02	0.2297	3.5681	1.05896	6.28975e-09	3.36625
Armcx2	0.289312	0.0517	0.1787	14.5107	4.31338	6.98523e-27	3.36334
Nudcd1	0.105634	0.0165	0.1562	10.5977	3.15091	1.44777e-35	3.36232
Prkab2	0.00765184	0.0016	0.2091	3.63413	1.08	1.38611e-15	3.36182
Susd4	0.088993	0.0152	0.1708	16.4892	4.90416	2.75928e-24	3.36161
Spred2	0.0602461	0.0142	0.2357	3.35667	0.998377	2.07216e-11	3.35876
Flot1	0.0055991	0.001	0.1786	30.6877	9.14247	3.59474e-31	3.35624
Npy1r	0.0471254	0.01	0.2122	23.3666	6.96338	0.000103798	3.35517
Clcn6	0.0364501	0.0069	0.1893	2.81118	0.837208	2.90281e-08	3.3538
Adra1a	0.0729881	0.0117	0.1603	3.44325	1.02695	1.10095e-14	3.34964
Gnai1	0.00438745	0.0013	0.2963	28.4251	8.48753	3.34777e-36	3.34865
Fnbp1l	0.0308123	0.0066	0.2142	14.4713	4.32084	1.07656e-55	3.34841
Ythdc2	0.114908	0.0232	0.2019	4.3792	1.30831	9.50675e-08	3.34466
Cttnbp2	0.182394	0.0259	0.142	21.3212	6.37916	6.6317e-43	3.3418
Tmem86b	0.808876	0.113	0.1397	1.33473	0.398506	0.00721318	3.34094
Wdr53	0.132682	0.0285	0.2148	14.1626	4.24136	2.13594e-14	3.33838
Usp46	0.0110827	0.0013	0.1173	18.4106	5.5139	5.99626e-33	3.33834
Fam189a1	0.244102	0.0538	0.2204	6.3982	1.91701	7.19477e-46	3.33585
Dctn3	0.082017	0.0135	0.1646	134.083	40.2005	1.4015e-48	3.33528
Ube3a	0.127024	0.0102	0.0803	43.4626	13.0322	3.70915e-55	3.33476
Uxs1	0.0111762	0.0021	0.1879	12.6288	3.7876	1.40016e-17	3.33336
Ppm1f	0.224093	0.0426	0.1901	4.00055	1.20039	1.14336e-19	3.32994
Tspyl1	0.330209	0.0599	0.1814	254.975	76.5814	1.09613e-60	3.32942
Adss	0.0231381	0.0032	0.1383	20.2256	6.07896	6.97026e-39	3.32659
Ssbp2	0.222722	0.0396	0.1778	37.1587	11.1714	2.30985e-44	3.32595
Snph	0.156933	0.0524	0.3339	11.0702	3.32987	2.54091e-41	3.32353
Nceh1	0.0955015	0.0259	0.2712	51.2706	15.4468	3.41641e-47	3.31895
Ing2	0.024948	0.006	0.2405	5.37191	1.61961	3.56743e-16	3.31474
Npdc1	0.123352	0.0262	0.2124	26.0295	7.87162	8.55161e-45	3.30634
Msra	0.241955	0.0812	0.3356	51.7602	15.6695	2.31007e-32	3.30303
Flrt3	0.0394345	0.0053	0.1344	38.7214	11.7281	1.81042e-38	3.3013
Cenpv	0.249816	0.1019	0.4079	4.56086	1.3811	6.62943e-13	3.29994
Atp2b4	0.233262	0.0547	0.2345	7.26362	2.20104	1.84755e-11	3.29859
Ubtd2	0.0378034	0.0095	0.2513	5.66088	1.7174	5.51977e-12	3.29427
Ccdc149	0.235768	0.041	0.1739	5.01645	1.52448	2.46717e-19	3.28844
Ulk4	0.0824899	0.0163	0.1976	1.01106	0.306688	1.05674e-07	3.286
Numbl	0.075693	0.0142	0.1876	1.34913	0.409805	1.79043e-35	3.28411
Fgfr1op	0.184894	0.0235	0.1271	16.6837	5.08916	1.82222e-22	3.27765
Pgrmc1	0.218942	0.0786	0.359	202.394	61.7953	3.24872e-49	3.27518
Nars	0.0197262	0.0049	0.2484	290.131	88.6205	2.28034e-48	3.27382
Tnfrsf12a	0.667606	0.0474	0.071	25.2234	7.70669	3.82634e-10	3.27251
Arrb1	0.0674157	0.0144	0.2136	7.73432	2.3637	1.46565e-29	3.27074
Gapdh	0.107405	0.0208143	0.193557	2846.01	870.579	2.23366e-77	3.26909
Abi2	0.0324892	0.0068	0.2093	133.811	40.9928	1.00943e-45	3.26418
Mta1	0.0813953	0.0098	0.1204	2.79654	0.856558	4.6512e-13	3.26105
Plxna4	0.0103872	0.0022	0.2118	3.27968	1.00494	1.37404e-34	3.26033
Cib2	0.0167131	0.0048	0.2872	3.75898	1.1537	1.46547e-08	3.25537
Agk	0.115341	0.0203	0.176	67.4191	20.7173	2.72968e-42	3.25409
Bend5	0.0963597	0.0045	0.0467	4.7221	1.45104	3.99028e-11	3.25205
Rap1gds1	0.0352088	0.0102	0.2897	71.6759	22.0654	4.67452e-41	3.24819
Actr10	0.0404299	0.0079	0.1954	224.793	69.2359	9.50152e-54	3.24672
Kif3c	0.0638939	0.0106	0.1659	8.52805	2.63539	3.52079e-31	3.23474
Tsr2	0.104087	0.0163	0.1566	37.1657	11.4888	8.26177e-42	3.23468
Sars	0.0906282	0.0176	0.1942	130.254	40.2676	8.6281e-43	3.23464
Tmem57	0.0294118	0.0041	0.1394	6.59733	2.03877	2.17351e-28	3.23436
Adam22	0.116632	0.0284	0.2435	42.4069	13.1214	7.53269e-54	3.23165
Usp14	0.0721344	0.0073	0.1012	109.456	33.8721	1.2675e-46	3.23137
Aloxe3	0.0851975	0.0179	0.2101	3.91235	1.21084	2.29528e-08	3.22842
Rgs7	0.134889	0.0237	0.1757	16.4696	5.10253	2.28171e-21	3.2271
Gria3	0.0203046	0.0016	0.0788	63.0226	19.5336	2.61584e-37	3.2262
Uqcrq	0.166364	0.0366	0.22	549.597	170.523	3.17301e-58	3.223
Klhl23	0.0313093	0.0099	0.3162	13.205	4.10364	1.89332e-20	3.2171
Ldoc1l	0.0710706	0.0156	0.2195	4.85706	1.50948	1.19382e-15	3.21557
Chmp6	0.0293183	0.0083	0.2831	8.70044	2.7076	8.13082e-13	3.21216
Apoo	0.532399	0.0304	0.0571	174.144	54.2892	2.97923e-43	3.20766
Dgkq	0.155125	0.0168	0.1083	3.16372	0.985325	8.62816e-14	3.20758
Boc	0.113245	0.023	0.2031	1.81107	0.563831	1.95897e-05	3.20639
Chpf	0.0564629	0.0121	0.2143	4.69203	1.46273	5.88477e-26	3.20553
Maneal	0.120084	0.0342	0.2848	10.7367	3.34916	3.88286e-21	3.20483
Slc25a25	0.221172	0.0702	0.3174	6.10074	1.90299	1.26471e-17	3.20419
Sh3glb2	0.0302387	0.0057	0.1885	44.2005	13.8194	1.87127e-38	3.19822
Dnm1l	0.00871898	0.0013	0.1491	96.4719	30.1842	3.52838e-48	3.19601
Lypd1	0.066633	0.0132	0.1981	6.7046	2.10279	0.000510085	3.18691
Ap1ar	0.0727127	0.0182	0.2503	5.76378	1.80942	2.20498e-12	3.18368
Il12rb2	0.336556	0.0557	0.1655	1.43331	0.449935	1.70259e-10	3.17853
Setd4	0.179035	0.0579	0.3234	3.71094	1.16662	2.83284e-10	3.1782
Ercc3	0.0307018	0.007	0.228	5.92531	1.86714	2.75433e-10	3.17177
Pja1	0.255897	0.1074	0.4197	227.395	71.8848	2.12981e-43	3.16329
Dkk3	0.286899	0.0519	0.1809	54.8413	17.3559	4.42121e-12	3.15963
Cox5b	0.156083	0.0263	0.1685	273.647	86.903	3.06064e-45	3.14885
Meaf6	0.148571	0.026	0.175	56.8188	18.0572	8.78603e-39	3.14642
Dym	0.108238	0.0293	0.2707	6.60471	2.09864	2.79622e-20	3.14564
Mxd1	0.161043	0.0463	0.2875	4.79393	1.52305	5.26962e-08	3.14552
Ankrd37	0.326891	0.0592	0.1811	7.12729	2.26695	4.06271e-10	3.14261
Bhlhb9	0.122034	0.0252	0.2065	27.6976	8.83571	3.78666e-31	3.13438
Tagap1	0.433947	0.158	0.3641	93.237	29.7565	7.40414e-51	3.13323
Ccdc25	0.0171258	0.0023	0.1343	47.8255	15.2636	1.41294e-42	3.13309
Mrps9	0.167258	0.0424	0.2535	36.3368	11.6073	1.80506e-30	3.13025
Matr3	0.0664488	0.0061	0.0918	250.654	80.0958	6.39429e-53	3.12939
Erbb4	0.0181461	0.0037	0.2039	6.15023	1.96649	5.08914e-10	3.12592
Gm5424	0.0484222	0.0089	0.1838	22.7482	7.2826	1.83033e-16	3.12322
Sucla2	0.146699	0.024	0.1636	174.572	55.9646	1.35747e-44	3.11927
Rnmtl1	0.288151	0.0321	0.1114	14.0354	4.49909	1.72203e-13	3.11891
Ncoa5	0.0292135	0.0039	0.1335	5.08486	1.63078	2.51849e-15	3.11614
Ccdc136	0.315705	0.0985	0.312	7.91138	2.54097	1.35395e-30	3.1123
Morn4	0.0216793	0.0063	0.2906	35.0568	11.2719	2.28399e-33	3.10981
Ntm	0.247688	0.0482	0.1946	130.917	42.1019	2.08339e-40	3.10945
Adcy2	0.0233794	0.0044	0.1882	12.9295	4.1574	7.95197e-22	3.10925
Rps6kc1	0.260673	0.0519	0.1991	5.67481	1.82429	2.58414e-12	3.109
Tnfaip8l1	0.086174	0.0316	0.3667	3.3024	1.06195	1.95123e-05	3.10683
Sntg1	0.0530303	0.0077	0.1452	12.9795	4.17961	2.31782e-29	3.10469
Prkaca	0.0175439	0.0024	0.1368	31.878	10.2938	5.23775e-45	3.09651
Araf	0.0401554	0.0031	0.0772	383.382	123.89	1.37369e-45	3.09451
Ccdc106	0.382554	0.1456	0.3806	7.23137	2.33604	4.87535e-20	3.09424
Rcan1	0.143657	0.0924	0.6432	8.0883	2.61325	9.31185e-14	3.09393
Car11	0.013579	0.0014	0.1031	7.75503	2.50955	8.04779e-26	3.08898
Extl2	0.128632	0.0332	0.2581	91.4194	29.6016	4.13345e-51	3.08823
Srgap3	0.00695048	0.0008	0.1151	16.0396	5.19312	2.23129e-40	3.08803
Slc39a6	0.112158	0.0238	0.2122	10.3241	3.34422	1.76648e-13	3.08624
Fkbp1a	0.128276	0.0093	0.0725	145.114	47.0274	6.6856e-44	3.08567
Large	0.0226095	0.0048	0.2123	20.421	6.62649	1.0237e-39	3.08125
Chst1	0.0342742	0.0085	0.248	15.1596	4.91961	7.12319e-15	3.08084
Pcdhb9	0.252383	0.075	0.29235	9.62201	3.12331	1.68768e-07	3.07972
Pip4k2c	0.0164093	0.0034	0.2072	7.16212	2.32552	1.79051e-22	3.07847
Pcmt1	0.0222325	0.0048	0.2159	117.225	38.1042	9.75136e-45	3.07636
Zyx	0.166985	0.0175	0.1048	5.61879	1.82799	1.35237e-10	3.07208
Mrpl16	0.0963187	0.0191	0.1983	30.1566	9.81844	1.86862e-27	3.07111
Tmem132d	0.0519824	0.0118	0.227	1.87793	0.612532	5.97808e-07	3.06086
Srm	0.0237786	0.0055	0.2313	8.61542	2.81766	4.58974e-19	3.05656
Zfp784	0.175379	0.0312	0.1779	4.29525	1.4076	0.00458536	3.04931
Prmt2	0.0463487	0.0172	0.3711	122.548	40.1968	5.3734e-35	3.04863
Timm9	0.065513	0.0053	0.0809	58.9788	19.3582	6.58466e-39	3.04654
Syt12	0.0238741	0.0044	0.1843	7.55252	2.47987	1.42329e-08	3.0443
Dhps	0.0554707	0.0109	0.1965	9.63886	3.16649	2.17798e-17	3.04306
Atp2a2	0.0111759	0.0023	0.2058	83.2692	27.435	6.78788e-44	3.03504
Kif1a	0.00475511	0.001	0.2103	48.4138	15.9622	5.12892e-41	3.03284
Acvr1b	0.0112219	0.0027	0.2406	1.09386	0.359675	7.78776e-09	3.0328
Zfp791	0.14667	0.0544	0.3709	3.35339	1.10506	0.000330076	3.03182
Cnst	0.424	0.0901	0.2125	3.33414	1.09955	1.9188e-12	3.02954
Rnf146	0.16802	0.0331	0.197	26.1252	8.6463	2.82623e-32	3.0212
Zfp940	0.317248	0.0973	0.3067	10.5811	3.50357	3.5843e-13	3.01923
Igsf8	0.111837	0.0274	0.245	10.0325	3.32234	8.75864e-45	3.01881
Galk2	0.11584	0.0264	0.2279	14.1267	4.68104	3.05122e-20	3.0172
Gas2	0.0166852	0.0015	0.0899	5.59642	1.85448	4.73079e-09	3.01616
Ero1l	0.0815071	0.0212	0.2601	6.43257	2.13377	5.00002e-18	3.01324
Tlk1	0.010606	0.0018	0.17005	13.823	4.59084	1.16281e-23	3.01034
Hap1	0.315298	0.1148	0.3641	2.4805	0.823312	1.91941e-12	3.00918
Atp5a1	0.032642	0.0096	0.2941	476.818	158.609	1.14561e-56	3.00623
Lmo7	0.222966	0.0666	0.2987	3.65559	1.21623	2.06353e-14	3.0032
Jph4	0.0635897	0.0062	0.0975	3.28841	1.09461	3.39324e-32	3.00144
Stxbp6	0.0352221	0.0023	0.0653	15.7829	5.25942	1.03174e-08	3.00031
Nicn1	0.119225	0.024	0.2013	99.0773	33.0233	1.10577e-40	3.00013
Bnip3	0.0440367	0.0048	0.109	327.744	109.268	2.70937e-46	2.99943
Pfkm	0.0119109	0.0023	0.1931	137.352	45.813	1.26627e-40	2.99803
Csmd1	0.0328982	0.0063	0.1915	2.91116	0.97039	1.12914e-38	2.9969
Nr4a2	0.0168776	0.0008	0.0474	3.02197	1.00786	8.53928e-06	2.99544
Idh3b	0.0525282	0.0107	0.2037	270.842	90.5166	1.01173e-44	2.99215
Wbp5	0.108292	0.0397	0.3666	269.656	90.126	1.73763e-45	2.99196
Cdk17	0.0156069	0.0027	0.173	24.4635	8.17578	1.16126e-34	2.99183
Pitpna	0.0432383	0.0047	0.1087	32.0977	10.7319	3.27652e-44	2.99058
Klhl32	0.0203209	0.0038	0.187	8.72675	2.91916	1.93753e-11	2.98845
Qsox2	0.45041	0.1099	0.244	2.05187	0.685779	2.61709e-10	2.98767
Brsk2	0.432785	0.1394	0.3221	11.5636	3.87065	1.63396e-43	2.98673
Stip1	0.0178378	0.0033	0.185	183.649	61.5842	2.56776e-38	2.98203
Ets2	0.102136	0.022	0.2154	3.96566	1.32909	5.40429e-12	2.98149
Gnas	0.488235	0.0913	0.187	304.197	102.052	5.67534e-46	2.98077
Fyttd1	0.133295	0.0229	0.1718	35.5481	11.9384	2.51713e-41	2.97738
Gria4	0.00646412	0.001	0.1547	35.7289	12.0067	1.65521e-48	2.9755
Tmem68	0.0428932	0.0102	0.2378	84.959	28.5589	1.6169e-37	2.97476
Klhdc2	0.0306716	0.0058	0.1891	31.334	10.5447	1.02366e-36	2.97127
Fam73a	0.142857	0.051	0.357	10.5037	3.53487	9.2238e-30	2.9706
Cpeb1	0.119611	0.0086	0.0719	12.1724	4.09688	7.45859e-23	2.9704
Ndufa10	0.158722	0.0303	0.1909	114.716	38.6924	6.49659e-42	2.96475
Crem	0.0276596	0.0013	0.047	37.6303	12.6942	1.78224e-25	2.96414
Rnf25	0.15508	0.0203	0.1309	11.2235	3.78636	1.27249e-11	2.96341
5730455P16Rik	0.0930693	0.0141	0.1515	22.9618	7.7524	3.59533e-32	2.96151
Pcdhb7	0.316109	0.0742	0.23455	7.41532	2.50409	0.00109888	2.9601
Eif2ak4	0.0987654	0.0192	0.1944	2.25714	0.761623	1.05659e-12	2.95971
Cacybp	0.0470424	0.0101	0.2147	77.3683	26.1422	1.11287e-39	2.95941
Tagln3	0.0691013	0.0102	0.12825	641.899	216.908	1.3972e-40	2.9593
Ap2a1	0.0123589	0.0023	0.1861	3.46114	1.1687	3.11793e-20	2.959
Vstm2b	0.173624	0.0287	0.1653	11.0158	3.72961	1.5162e-15	2.95281
Zmat2	0.00992908	0.0021	0.2115	87.3511	29.5973	7.82986e-43	2.95122
Fam136a	0.0724117	0.0121	0.1671	47.2378	16.008	9.88287e-30	2.95071
Dusp8	0.12267	0.0204	0.1663	25.7133	8.72	1.13133e-40	2.94843
Slc7a6	0.0595813	0.0074	0.1242	4.18743	1.41935	1.47507e-17	2.94817
Tmsb15b2	0.168092	0.0511	0.304	6.81453	2.31143	9.45582e-14	2.94692
Nap1l1	0.340316	0.0796	0.2339	128.408	43.5757	4.03412e-46	2.94671
Gemin6	0.0936754	0.0314	0.3352	13.3316	4.52331	6.77348e-12	2.94665
2310022A10Rik	0.159873	0.0251	0.157	4.73366	1.60558	5.84018e-08	2.94641
A730017C20Rik	0.183038	0.0382	0.2087	39.8204	13.5164	2.77568e-24	2.94587
Incenp	0.233053	0.0471	0.2021	1.88313	0.638247	5.52121e-10	2.94585
Ndufs2	0.0551948	0.0119	0.2156	169.402	57.509	5.7585e-39	2.94561
Zfp668	0.048583	0.0084	0.1729	1.74921	0.59474	3.33899e-06	2.9362
Fam92a	0.225209	0.0243	0.1079	16.7198	5.69422	7.21103e-30	2.93577
Las1l	0.355358	0.1081	0.3042	33.5636	11.4368	6.78479e-35	2.93444
Ralgapa2	0.0828323	0.0124	0.1497	3.02761	1.03104	1.32482e-18	2.93362
Pank2	0.0806676	0.0116	0.1438	4.91277	1.6739	3.22949e-14	2.93318
Lrrtm3	0.0261115	0.0037	0.1417	40.996	13.9793	1.74232e-43	2.93242
Fam65a	0.331099	0.0741	0.2238	9.6849	3.30422	3.67339e-37	2.93018
Dnajc15	0.0994764	0.0095	0.0955	96.209	32.8494	2.74608e-33	2.9287
Smpd3	0.109152	0.0229	0.2098	2.80098	0.955844	5.74591e-26	2.92731
Mrps35	0.11838	0.0304	0.2568	6.66605	2.28052	4.57043e-10	2.92176
Rai1	0.102169	0.0179	0.1752	1.71982	0.587987	1.382e-14	2.91997
Lrrc59	0.0512669	0.0087	0.1697	9.08897	3.11182	7.08976e-16	2.91985
Zfp2	0.113612	0.0323	0.2843	18.7326	6.41558	2.51212e-16	2.9194
Hagh	0.109554	0.0172	0.157	142.408	48.7898	1.14526e-41	2.91874
Rnmt	0.157931	0.0461	0.2919	22.9745	7.87344	9.70144e-38	2.9176
Carf	0.373832	0.068	0.1819	2.48979	0.853442	1.35157e-07	2.91394
Avpi1	0.0815217	0.0225	0.276	38.1623	13.1027	2.10621e-28	2.91234
Ufsp2	0.123366	0.0302	0.2448	105.944	36.4686	7.2174e-46	2.905
Hsp90aa1	0.00293399	0.0006	0.2045	529.717	182.404	1.48141e-51	2.90406
Ttc39b	0.0466133	0.0128	0.2746	9.57647	3.29721	7.22953e-36	2.90354
Atg2a	0.143862	0.0266	0.1849	1.35923	0.467532	2.10175e-09	2.90103
Guk1	0.230966	0.0361	0.1563	47.1414	16.2557	6.01547e-43	2.89981
Acd	0.478304	0.097	0.2028	47.0187	16.2464	5.96979e-41	2.89392
Chac2	0.0228102	0.0025	0.1096	31.6689	10.9432	1.15539e-26	2.89367
Grina	0.0805163	0.0131	0.1627	147.653	51.0334	1.22123e-41	2.89321
Sgsm3	0.0392697	0.00695	0.17705	32.2404	11.1645	5.74936e-40	2.88751
Tmsb15b1	0.1522	0.0505	0.3318	11.8351	4.09805	3.40346e-20	2.88729
Ppp1r9b	0.033195	0.0048	0.1446	1.90054	0.657597	2.34798e-16	2.88574
G3bp2	0.0244339	0.0041	0.1678	99.2616	34.4241	1.07205e-42	2.88341
Asnsd1	0.323044	0.0607	0.1879	1.88799	0.653831	1.03363e-05	2.88318
Itfg1	0.0977199	0.018	0.1842	36.9662	12.8222	5.01554e-41	2.88276
Mrpl13	0.0909948	0.0193	0.2121	69.4367	24.1031	1.87127e-38	2.8807
Pak7	0.0677699	0.0086	0.1269	13.0937	4.54494	8.591e-27	2.88031
Smyd2	0.0196141	0.0061	0.311	9.0692	3.14786	3.53411e-21	2.88016
Rpl22l1	0.196926	0.02115	0.14805	180.849	62.9448	1.11116e-40	2.87309
Prkra	0.0279503	0.0045	0.161	19.0658	6.63552	8.88824e-13	2.87286
Mreg	0.0528101	0.0109	0.2064	3.36191	1.16961	1.57946e-19	2.87193
Cdca7	0.0876252	0.0245	0.2796	2.37846	0.827532	0.00133749	2.87069
Sirt3	0.1772	0.0286	0.1614	106.297	37.0965	2.80373e-36	2.86534
Xkr6	0.17495	0.0088	0.0503	1.85708	0.647273	1.24191e-07	2.86465
Zfp697	0.115923	0.0265	0.2286	7.13047	2.48961	2.11557e-19	2.86294
Pdhx	0.428067	0.1092	0.2551	53.2951	18.6254	5.69724e-37	2.86127
Spata7	0.35996	0.0712	0.1978	14.9268	5.21714	3.96252e-29	2.86055
Aarsd1	0.0850949	0.0157	0.1845	68.9604	24.1149	5.60514e-39	2.85954
Ica1	0.116036	0.0233	0.2008	84.3402	29.4938	5.82685e-49	2.85949
Slc25a26	0.105563	0.0222	0.2103	5.52581	1.93273	9.41647e-08	2.8576
Nfix	0.0460947	0.0036	0.0781	52.494	18.3856	2.85515e-15	2.85502
Ggct	0.158928	0.0332	0.2089	19.0293	6.66909	1.75278e-24	2.85293
Heatr5b	0.0606421	0.0153	0.2523	3.85569	1.35058	5.12407e-21	2.85272
Fem1b	0.0066335	0.0008	0.1206	20.8309	7.30143	4.34487e-41	2.8526
Rabggtb	0.0184772	0.0058	0.3139	97.7883	34.3231	8.7793e-39	2.84897
Eif2ak1	0.141623	0.0328	0.2316	10.1423	3.55916	1.41213e-21	2.84883
Papd7	0.0351585	0.0061	0.1735	5.37413	1.88558	6.0917e-25	2.8486
Lmnb2	0.106769	0.0418	0.3915	1.07481	0.376494	2.85852e-06	2.84722
Sytl2	0.0601399	0.0086	0.143	36.4402	12.7999	1.1757e-20	2.84669
Tomt	0.0500626	0.008	0.1598	1.68391	0.590649	0.0046808	2.84613
Lrrc47	0.103616	0.0341	0.3291	4.02649	1.4139	2.53146e-07	2.84578
Zfp365	0.078254	0.0199	0.2543	34.5968	12.1696	1.65972e-41	2.84265
Nenf	0.32534	0.1099	0.3378	8.89855	3.13325	6.79366e-22	2.83914
Ppp2r2b	0.143811	0.0237	0.1648	88.4321	31.161	9.11438e-44	2.83782
Purg	0.0927835	0.009	0.097	14.1018	4.97026	1.08872e-21	2.83666
Csgalnact2	0.0929936	0.0146	0.157	3.3858	1.19331	3.30682e-05	2.83494
Gdf1	0.198526	0.0404	0.2035	1.09168	0.384156	4.95774e-10	2.83438
Nufip1	0.426921	0.0739	0.1731	3.67023	1.29494	0.000314935	2.83211
Parva	0.0210261	0.0025	0.1189	5.89405	2.08052	2.88343e-15	2.83161
Ube2v1	0.13851	0.0347	0.2544	250.341	88.4149	5.76425e-43	2.8314
Adarb1	0.020025	0.0032	0.1598	7.54995	2.6689	1.23417e-16	2.82781
Zmiz2	0.0678514	0.0084	0.1238	10.1858	3.6024	2.80289e-33	2.82672
Tmem151a	0.0187266	0.002	0.1068	6.69102	2.36669	5.90445e-23	2.82597
Praf2	0.551697	0.0699	0.1267	169.439	59.9766	2.7948e-39	2.82503
Enpp5	0.21447	0.0415	0.1935	180.821	64.0337	1.62711e-39	2.82379
Dennd5b	0.191736	0.0413	0.2154	43.2442	15.3164	2.30679e-49	2.82322
Josd1	0.114883	0.0132	0.1149	9.71342	3.43987	1.89818e-21	2.82295
Chm	0.26978	0.0491	0.182	19.2568	6.82123	1.71308e-41	2.82266
Farsb	0.0809012	0.0158	0.1953	57.9229	20.5248	5.28325e-37	2.82195
Ankrd24	0.49831	0.2064	0.4142	1.5	0.530909	3.12542e-21	2.82003
Ndufa1	0.0238921	0.0062	0.2595	406.176	144.054	1.38806e-43	2.81958
Nfil3	0.083448	0.0182	0.2181	5.5231	1.95857	1.42332e-06	2.81853
Trim46	0.125	0.0282	0.2256	5.80488	2.05981	8.00275e-30	2.8168
Cdk16	0.0558003	0.0038	0.0681	10.3889	3.69019	2.53542e-28	2.81451
Atg13	0.0886946	0.0142	0.1601	13.4306	4.77208	9.3525e-28	2.81382
Necab2	0.0741734	0.0166	0.2238	3.41593	1.21494	4.66084e-06	2.8093
Dynlrb1	0.0818414	0.0096	0.1173	547.019	195.139	1.74895e-48	2.80321
Sfxn3	0.0286269	0.0059	0.2061	68.4798	24.4466	2.75139e-43	2.80108
Mrto4	0.0498017	0.0113	0.2269	33.4968	11.9577	2.70548e-26	2.80105
Fam78b	0.128639	0.0243	0.1889	3.3733	1.20442	3.71412e-12	2.79846
Gabra2	0.0210401	0.0053	0.2519	24.56	8.77779	1.34013e-11	2.79765
Atg16l1	0.0804911	0.0118	0.1466	6.60878	2.37201	4.8562e-21	2.78497
Pitpnm2	0.0901912	0.0217	0.2406	1.6625	0.596299	5.74798e-22	2.78336
Dlat	0.323559	0.0651	0.2012	10.5815	3.80091	4.17492e-27	2.78321
Fbxo9	0.102137	0.0239	0.234	15.8299	5.69675	6.97852e-41	2.77827
Rfesd	0.137773	0.0271	0.1967	10.5493	3.80318	4.03619e-17	2.77307
2310061I04Rik	0.269751	0.0379	0.1405	11.5005	4.14682	3.14728e-25	2.77267
D10Jhu81e	0.203477	0.0433	0.2128	1.65784	0.597403	5.801e-10	2.77045
Bscl2	0.276561	0.1718	0.6212	127.453	46.0077	5.80776e-42	2.77019
Ppp2r5d	0.0395165	0.0085	0.2151	13.802	4.98195	5.85328e-35	2.76985
Mogs	0.163967	0.0253	0.15425	2.3645	0.852792	1.05104e-07	2.76941
Zswim7	0.331746	0.0627	0.189	14.6591	5.2926	1.73721e-10	2.76922
Ldha	0.0557389	0.0152	0.2727	491.648	177.723	6.60945e-34	2.76635
Unc119	0.0187845	0.0034	0.181	3.4014	1.22929	1.75536e-07	2.76472
Abcf2	0.019802	0.0036	0.1818	72.5008	26.2264	1.67332e-40	2.76432
Cxxc4	0.0894161	0.0049	0.0548	9.18619	3.32364	1.53478e-33	2.76307
Ogfrl1	0.166176	0.0452	0.272	17.8616	6.46708	3.50319e-41	2.76149
Tsc1	0.155015	0.0204	0.1316	3.14717	1.13883	2.07811e-40	2.76108
Rtn3	0.848347	0.2618	0.3086	77.9002	28.2186	2.37722e-39	2.7605
Usp9x	0.0119403	0.0016	0.134	21.1276	7.65714	2.97403e-47	2.75884
Zfp827	0.0925267	0.013	0.1405	2.53959	0.919545	2.38593e-14	2.75878
Ppp1r7	0.144727	0.0199	0.1375	41.8112	15.1588	1.21972e-38	2.75803
Isca1	0.0536981	0.0106	0.1974	154.925	56.2049	5.42815e-40	2.75639
Fbxw4	0.0999533	0.0214	0.2141	2.46026	0.891948	1.02276e-07	2.75521
Drp2	0.0490405	0.0069	0.1407	5.56578	2.02078	2.59452e-23	2.75291
Nudt19	0.237005	0.0652	0.2751	24.6956	8.97994	8.08161e-27	2.74978
2410004B18Rik	0.0699214	0.0169	0.2417	3.13234	1.13825	4.07273e-08	2.74948
Spata2	0.172297	0.0255	0.148	4.06764	1.47883	2.68037e-15	2.74872
Prkar1a	0.0272882	0.0048	0.1759	273.339	99.4693	2.6922e-49	2.74795
Trpc3	0.0361395	0.0085	0.2352	2.86397	1.0413	1.8711e-12	2.74775
Dbndd1	0.295177	0.0459	0.1555	5.40242	1.96662	4.46221e-09	2.74566
Apba1	0.0490944	0.0103	0.2098	4.03787	1.47006	8.67609e-25	2.74486
Ubqln2	0.21225	0.035	0.1649	12.7176	4.63266	1.15701e-41	2.74461
Zbtb16	0.0259615	0.0054	0.208	13.2109	4.81351	2.5828e-28	2.74398
Plxnc1	0.112858	0.0244	0.2162	6.12189	2.23208	1.18951e-22	2.74146
Ttll12	0.102667	0.0204	0.1987	1.42977	0.520714	1.63181e-06	2.74052
Pin1	0.0377562	0.0105	0.2781	26.2364	9.57539	1.70642e-37	2.73969
Klf10	0.181578	0.0343	0.1889	41.3311	15.0966	1.15395e-07	2.73759
Slc6a8	0.0429082	0.0036	0.0839	7.14376	2.61104	1.56138e-18	2.73494
Opa1	0.0237467	0.0054	0.2274	17.1454	6.26909	4.17443e-34	2.73448
Stim2	0.0325918	0.0063	0.1933	5.40426	1.9761	2.65906e-14	2.73342
Ranbp3	0.152228	0.0304	0.1997	12.0689	4.41623	1.808e-18	2.73223
Fam43a	0.104769	0.0134	0.1279	1.04388	0.381234	1.49962e-06	2.731
Gas2l1	0.479447	0.2426	0.506	1.41901	0.518961	4.81316e-09	2.72907
Dnajb6	0.152731	0.0137	0.0897	117.558	43.1047	1.56219e-41	2.7272
Atp9b	0.0440341	0.0062	0.1408	5.14424	1.88558	1.93705e-15	2.72675
Abhd16a	0.111779	0.0223	0.1995	19.2947	7.08026	1.17404e-18	2.72476
Dcp1b	0.227879	0.0376	0.165	2.48303	0.911883	1.92113e-07	2.71999
Ndufb2	0.369168	0.0546	0.1479	81.4288	29.9375	2.92386e-38	2.71987
Polr2m	0.870809	0.1766	0.2028	24.1235	8.87981	3.85406e-45	2.71636
Dcun1d4	0.0704501	0.0072	0.1022	20.6769	7.61247	1.96611e-35	2.71583
Arxes1	0.0355367	0.0023	0.06495	7.21637	2.65955	3.72999e-19	2.71236
Hs6st2	0.382189	0.0618	0.1617	6.25498	2.30604	3.71695e-14	2.71126
1500009L16Rik	0.102521	0.0244	0.238	13.3418	4.92292	4.56962e-09	2.70958
Mrm1	0.203346	0.0316	0.1554	2.43847	0.899026	0.000156163	2.70934
Rcan3	0.0155483	0.0038	0.2444	3.4108	1.26039	7.90953e-08	2.704
Sytl5	0.193445	0.0301	0.1556	2.99321	1.10753	0.0089954	2.70015
Hcfc1r1	0.464447	0.0823	0.1772	97.6882	36.2134	9.37877e-36	2.69749
Zfp455	0.502977	0.123	0.2454	2.55933	0.949091	5.20619e-07	2.69378
Rps6ka5	0.0197972	0.0041	0.2071	2.08889	0.775065	1.88737e-08	2.69165
Ube2n	0.07277	0.0031	0.0426	141.12	52.6577	2.06869e-46	2.6799
Speg	0.0761387	0.0112	0.1471	2.92885	1.09305	2.25496e-18	2.67707
Polr3c	0.0653319	0.0124	0.1898	14.5996	5.45539	1.53533e-14	2.67568
Hars	0.0538838	0.0077	0.1429	113.59	42.4523	6.79086e-41	2.67565
Bcdin3d	0.278938	0.0494	0.1771	4.09816	1.53078	0.000885408	2.67543
Elmo1	0.00713013	0.0012	0.1683	70.1913	26.2726	8.07432e-21	2.67155
Pdgfa	0.141219	0.0197	0.1395	7.43399	2.78195	1.16896e-15	2.67126
L3mbtl3	0.0919907	0.0317	0.3446	3.54765	1.32799	8.62816e-14	2.66944
Get4	0.0293333	0.0044	0.15	5.29113	1.98143	1.78704e-15	2.66901
Frmd3	0.129365	0.0163	0.126	9.2195	3.46273	3.14536e-13	2.66173
Nudt17	0.363326	0.0852	0.2345	11.9425	4.4874	4.01227e-08	2.66075
Dohh	0.135634	0.0397	0.2927	8.78984	3.30344	8.37795e-23	2.66001
Rexo4	0.582552	0.1242	0.2132	19.3919	7.29396	7.10123e-25	2.65826
Katnal2	0.113657	0.0248	0.2182	1.39066	0.522208	0.00464143	2.65795
Kbtbd8	0.0211187	0.0037	0.1752	2.4374	0.917143	2.51877e-05	2.65471
Akap7	0.130351	0.0271	0.2079	19.5447	7.36338	2.25906e-31	2.65395
Mkrn1	0.214634	0.0088	0.041	17.1063	6.44506	4.64848e-30	2.65376
Kctd20	0.0986324	0.0238	0.2413	7.99813	3.01688	1.58824e-11	2.65025
Gpi1	0.106829	0.028	0.2621	275.898	104.141	8.49009e-44	2.64925
Ppp2r2d	0.0250313	0.002	0.0799	19.6754	7.43019	2.75452e-23	2.64768
Zswim3	0.123086	0.0209	0.1698	5.6389	2.13305	4.18957e-05	2.64235
Atf2	0.0759331	0.0059	0.0777	50.4115	19.089	1.20821e-42	2.64072
Hnrnph2	0.00952381	0.001	0.105	206.699	78.2946	1.55199e-43	2.63998
H2-T22	0.711995	0.2683	0.37665	4.67545	1.77273	5.59817e-06	2.63595
Ttc33	0.102637	0.0323	0.3147	83.9491	31.8559	3.80889e-42	2.63519
Ilkap	0.0732436	0.0098	0.1338	8.89922	3.37753	6.21952e-12	2.63405
B4galt6	0.180084	0.0642	0.3565	15.077	5.72636	1.26084e-36	2.63245
Ttl	0.0329381	0.005	0.1518	5.41417	2.05636	2.51807e-17	2.63161
Ap1b1	0.0667641	0.0137	0.2052	22.0402	8.38065	1.45475e-45	2.62957
1190002N15Rik	0.0515063	0.0106	0.2058	5.3995	2.05383	3.68447e-11	2.62771
Wdr36	0.138478	0.0253	0.1827	14.2668	5.43149	4.90449e-29	2.62621
Flrt2	0.0424638	0.0091	0.2143	12.106	4.61838	1.89388e-32	2.6207
Dgkz	0.1263	0.034	0.2692	15.1717	5.79188	2.57745e-32	2.61903
2010107E04Rik	0.244288	0.0554	0.22755	469.768	179.377	8.77111e-40	2.61887
Rbm12	0.111024	0.0142	0.1279	3.2651	1.24591	7.83753e-10	2.61856
Fut9	0.0225303	0.0039	0.1731	20.0334	7.65357	8.03893e-35	2.61718
Slc25a23	0.107168	0.0151	0.1409	15.7728	6.0274	2.04784e-41	2.61641
Pi4k2a	0.0809129	0.0117	0.1446	7.57618	2.89468	2.05017e-21	2.61638
Traip	0.270847	0.0419	0.1547	2.29936	0.877922	0.000258846	2.61611
Gm11127	0.436487	0.37955	0.87795	25.1126	9.60097	2.07971e-44	2.61536
Dctn1	0.027945	0.0065	0.2326	9.26931	3.54747	1.13802e-37	2.6122
Gmcl1	0.27087	0.061	0.2252	6.3498	2.43188	1.7847e-22	2.60999
Ache	0.163636	0.0198	0.121	7.18106	2.75039	7.05926e-20	2.60998
Mtf2	0.0859375	0.0099	0.1152	13.8426	5.31175	2.61143e-28	2.60554
Ccny	0.00916784	0.0013	0.1418	3.66809	1.4076	1.53108e-14	2.60407
Med26	0.0807628	0.0144	0.1783	1.2311	0.471818	0.000906801	2.60375
Cox5a	0.0394432	0.0034	0.0862	27.4782	10.5534	6.95049e-38	2.60347
Bnip1	0.0287837	0.0062	0.2154	12.9395	4.9711	4.40128e-15	2.60243
Sfrp2	0.0223921	0.0041	0.1831	2.35828	0.906039	3.59354e-05	2.59998
Gsto1	0.287387	0.0957	0.333	28.1462	10.8455	1.15557e-21	2.59497
Pitpnm1	0.0434537	0.0077	0.1772	2.70471	1.04169	1.07255e-15	2.59398
Coq3	0.450463	0.0632	0.1403	18.7923	7.24929	1.22283e-24	2.59194
Rad23b	0.0725806	0.0126	0.1736	6.31645	2.43636	1.6487e-38	2.59151
Mul1	0.0520873	0.0136	0.2611	18.9999	7.33091	2.72966e-30	2.59141
Ube2v2	0.0203224	0.0029	0.1427	75.2591	29.051	8.93214e-41	2.59049
Coro2b	0.0148515	0.0027	0.1818	6.03328	2.32903	9.54294e-27	2.58936
Tapt1	0.319902	0.0913	0.2854	5.29748	2.0461	4.46043e-10	2.58779
Ncaph2	0.229861	0.0448	0.1949	25.0552	9.68942	3.43573e-29	2.58556
Arhgef4	0.00756939	0.0018	0.2378	12.7798	4.94318	6.93572e-37	2.58481
Pcdh7	0.0259976	0.0043	0.1654	17.5575	6.80097	5.10613e-32	2.58124
Nup98	0.067712	0.0095	0.1403	2.15145	0.832597	1.14446e-11	2.58092
Mrpl50	0.404122	0.0451	0.1116	63.1497	24.4834	2.14702e-39	2.57918
Cmpk2	0.182195	0.044	0.2415	10.0737	3.9074	2.46246e-10	2.57744
Prkci	0.00352734	0.0008	0.2268	5.65639	2.19383	4.59818e-17	2.57714
Ubxn2a	0.337313	0.0226	0.067	11.3212	4.39214	5.59952e-19	2.57701
Top3b	0.0346154	0.0063	0.182	4.23256	1.64169	1.45061e-10	2.57661
Clrn1	0.0984394	0.0082	0.0833	1.90795	0.739545	4.81804e-12	2.57641
Gmps	0.12427	0.0234	0.1883	119.558	46.4123	1.55287e-36	2.57593
Nt5dc3	0.0463954	0.013	0.2802	6.14171	2.38331	3.00406e-13	2.57588
Rock2	0.023622	0.003	0.127	29.6269	11.5042	1.45829e-42	2.57509
Vps13a	0.19027	0.032	0.167	3.60941	1.40162	2.702e-30	2.57333
Dgke	0.0759331	0.0177	0.2331	10.3715	4.03422	1.19166e-18	2.57024
Gde1	0.0816078	0.0067	0.0821	25.6742	9.99325	2.09016e-31	2.5689
Gm14295	0.322581	0.103	0.3193	428.365	166.911	8.27759e-42	2.56641
Nfyc	0.0292339	0.0029	0.0992	20.9256	8.15377	7.53815e-20	2.56605
Cbwd1	0.230075	0.0306	0.133	9.56927	3.73435	8.49688e-11	2.56181
Gtf2f1	0.00645406	0.0017	0.2634	46.5205	18.1971	4.09296e-33	2.55633
Zfp128	0.422061	0.0815	0.1931	2.84372	1.11156	0.00037663	2.55602
Zfp944	0.374745	0.1288	0.3437	7.37331	2.88422	9.32153e-20	2.55554
Entpd6	0.0366972	0.0064	0.1744	17.2518	6.75214	5.68379e-28	2.55464
Xkr4	0.27476	0.0688	0.2504	3.55117	1.38916	6.61716e-05	2.55451
Tmem181a	0.080198	0.0162	0.202	14.0342	5.49468	1.41154e-38	2.55368
Zc3h12b	0.0806023	0.0091	0.1129	1.92423	0.752662	7.8741e-08	2.55317
Kif2a	0.0172043	0.004	0.2325	68.1043	26.674	2.96566e-41	2.55311
Usp31	0.0768072	0.0102	0.1328	4.89136	1.91571	3.77466e-39	2.55195
Azi2	0.200654	0.0552	0.2751	21.4033	8.39	1.75705e-34	2.55075
Tiam1	0.0873518	0.0221	0.253	9.79041	3.83896	1.29228e-37	2.54961
Rsph1	0.274769	0.1162	0.4229	1.81176	0.709675	0.00731573	2.54935
Mat2b	0.0217729	0.0028	0.1286	178.425	70.0107	2.25921e-30	2.54851
Rabl2	0.201083	0.026	0.1293	64.878	25.4625	1.63815e-34	2.54788
Prkca	0.0156107	0.0034	0.2178	5.85169	2.29773	1.3094e-30	2.54562
Ube2o	0.0382609	0.011	0.2875	2.7443	1.07766	1.04805e-36	2.54417
Hspa9	0.0247734	0.0041	0.1655	35.0681	13.7887	2.05839e-38	2.54307
Ccdc85a	0.11323	0.019	0.1678	5.38231	2.1161	6.17343e-15	2.5423
Dnlz	0.343772	0.0494	0.1437	2.76582	1.0876	4.27174e-09	2.54072
Celf1	0.0176298	0.0018	0.1021	15.2543	6.00519	1.24342e-36	2.53977
Slc23a2	0.0822222	0.0148	0.18	17.6947	6.97221	3.65669e-47	2.53752
Thop1	0.0388007	0.0132	0.3402	1.99829	0.786688	8.93274e-05	2.5369
Mov10	0.0701149	0.0122	0.174	1.07842	0.424221	1.77623e-05	2.53614
Bcl2l2	0.0457875	0.0025	0.0546	7.77979	3.06812	3.70838e-23	2.53486
Mif	0.132947	0.0668375	0.3878	615.571	242.999	1.48691e-46	2.53322
Gaa	0.152969	0.0389	0.2543	50.637	19.9935	6.96162e-35	2.53255
Usp39	0.0187573	0.0032	0.1706	4.14807	1.63721	2.40433e-10	2.53208
Chd3	0.037461	0.0072	0.1922	2.20367	0.869416	6.3608e-13	2.53175
Ptpn4	0.0417633	0.0054	0.1293	4.71223	1.86071	6.382e-19	2.53112
Mllt3	0.112161	0.0285	0.2541	6.58984	2.60409	7.294e-22	2.5296
Mansc1	0.626974	0.1469	0.2343	7.64394	3.02123	2.02399e-19	2.52924
[truncated: 534 more rows]

## Sheet: Supplementary table 4b
Supplementary table 4b. Neuronal upregulated genes in Zeisel et al.
Gene symbol	dN/dS	dN	dS	Mean expression (neuronal cells)	Mean expression (nonneuronal cells)	P value (fdr)	Fold change (neuronal/nonneuronal)
Spink8	0.53012	0.11	0.2075	3.13759	0.0200463	6.94268e-197	149.081
Krt73	0.0838562	0.0147	0.1753	0.381172	0.00308404	2.81451e-11	93.332
Crym	0.0822851	0.0157	0.1908	11.6017	0.161141	1.22884e-244	71.5532
Wif1	0.0426136	0.0075	0.176	0.104674	0.00077101	2.43001e-13	59.1042
Myo5b	0.0558471	0.0149	0.2668	0.864384	0.0138782	2.37122e-133	58.0975
Cntnap5c	0.267184	0.0758	0.2837	0.102699	0.00077101	1.57046e-27	57.989
Drd5	0.0676596	0.0159	0.235	0.271231	0.00385505	1.24305e-57	55.8658
Grp	0.177225	0.0456	0.2573	1.29691	0.0231303	6.73596e-92	53.7459
Htr3a	0.126209	0.0274	0.2171	10.0309	0.187355	1.39756e-28	53.2554
D630023F18Rik	0.448264	0.1343	0.2996	0.452271	0.0077101	7.32959e-76	51.9249
Htr5b	0.0464005	0.0136	0.2931	0.707044	0.0131072	8.55023e-100	50.1195
Zfp92	0.291172	0.1227	0.4214	0.0500329	0	9.70401e-15	50.0329
Pgam2	0.064617	0.0124	0.1919	0.689928	0.0131072	1.05221e-92	48.9062
Grpr	0.0866911	0.0142	0.1638	0.0849243	0.00077101	7.29885e-09	47.9525
Myh8	0.0364855	0.0098	0.2686	0.0473996	0	8.7699e-06	47.3996
Slc38a4	0.130265	0.0433	0.3324	0.119816	0.00154202	2.64449e-26	47.134
Adra2c	0.00616438	0.0009	0.146	0.483213	0.00925212	2.66469e-95	47.1329
Sult5a1	0.12739	0.0453	0.3556	0.118499	0.00154202	2.89147e-23	46.6161
Itpka	0.0465426	0.007	0.1504	4.53522	0.0971473	1.39883e-291	46.2083
Nov	0.192829	0.0398	0.2064	6.89993	0.151118	4.79484e-280	45.3591
Rgs14	0.0931089	0.0177	0.1901	3.28637	0.0724749	2.31168e-274	44.7278
Galnt9	0.027027	0.0052	0.1924	2.17577	0.0478026	1.49145e-248	44.5831
St6galnac5	0.0751773	0.0106	0.141	3.1106	0.0693909	2.30947e-232	44.1904
Slc9a4	0.200082	0.0489	0.2444	0.180382	0.00308404	1.55246e-36	44.1675
Lmo1	0.0200594	0.0027	0.1346	0.688611	0.0146492	5.08255e-106	44.003
Stac	0.118115	0.0178	0.1507	0.14154	0.00231303	5.80153e-28	42.7224
Bhlha9	0.268688	0.0762	0.2836	0.140224	0.00231303	2.43666e-33	42.3249
Kcng2	0.0467091	0.011	0.2355	0.263989	0.00539707	1.88042e-43	41.2672
Necab2	0.0741734	0.0166	0.2238	0.674786	0.0154202	4.58368e-83	41.0949
Slc10a4	0.0603192	0.0223	0.3697	0.0408163	0	4.10188e-08	40.8163
Krt2	0.153693	0.0385	0.2505	0.0408163	0	5.02252e-11	40.8163
Slc17a8	0.0794133	0.0157	0.1977	0.227781	0.00462606	1.80082e-05	40.4868
Wipf3	0.521991	0.1353	0.2592	4.18565	0.102544	1.94744e-244	40.4237
Htr1a	0.129786	0.0261	0.2011	0.572745	0.0138782	1.7017e-100	38.4957
Ak5	0.0887006	0.0157	0.177	2.90783	0.075559	8.96269e-256	37.9816
Cpne6	0.00369686	0.0008	0.2164	8.95326	0.235158	0	37.9121
Fibcd1	0.0489879	0.0121	0.247	3.42725	0.0902082	8.27391e-195	37.5762
Calcb	0.369048	0.1333	0.3612	0.0375247	0	0.000502608	37.5247
Krt79	0.101405	0.0267	0.2633	0.0658328	0.00077101	2.44072e-13	37.1725
Dgkg	0.210187	0.0326	0.1551	5.92956	0.159599	0	36.9215
Chrm5	0.131673	0.0185	0.1405	0.120474	0.00231303	2.72299e-24	36.3637
Nrsn2	0.152414	0.0303	0.1988	1.31666	0.0354665	1.60549e-176	36.1059
Caly	0.457243	0.1572	0.3438	6.71034	0.185042	0	36.0689
Has3	0.0154226	0.0025	0.1621	0.0638578	0.00077101	1.11847e-16	36.0573
Itgbl1	0.0944171	0.0115	0.1218	0.201448	0.00462606	3.77803e-41	35.8063
Slc35d3	0.07	0.0161	0.23	0.0355497	0	2.28964e-06	35.5497
Pmfbp1	0.182185	0.0632	0.3469	0.0355497	0	2.44771e-07	35.5497
Nnmt	0.124786	0.0219	0.1755	0.0355497	0	4.40048e-09	35.5497
Lrrtm1	0.0513043	0.0059	0.115	2.08097	0.0578258	4.03635e-259	35.3752
Wnt2	0.0163827	0.0025	0.1526	0.36208	0.00925212	5.30459e-58	35.3176
Popdc3	0.0465357	0.0135	0.2901	0.0895326	0.00154202	2.95114e-23	35.221
Ndst4	0.0316062	0.0061	0.193	0.786043	0.0215883	5.53323e-92	34.7987
Clcnka	0.106356	0.0251	0.236	0.034233	0	6.87695e-09	34.233
Shisa6	0.0718165	0.0119	0.1657	1.5576	0.0454896	6.22347e-158	33.5044
Lct	0.207345	0.0542	0.2614	0.213298	0.00539707	9.23128e-31	33.3431
Lpl	0.0837054	0.015	0.1792	4.12574	0.123362	1.31852e-212	33.1754
Gabra5	0.0519556	0.0089	0.1713	4.20408	0.127217	1.11476e-261	32.7889
Sertm1	0.0326797	0.0045	0.1377	2.21856	0.0670779	4.59814e-212	32.5886
Mst1r	0.254982	0.0499	0.1957	0.107307	0.00231303	4.16931e-26	32.3895
Doc2b	0.16491	0.0704	0.4269	0.580645	0.0169622	1.61819e-91	32.3259
Fkbp1b	0.0549313	0.0088	0.1602	1.60171	0.0485736	3.66243e-201	32.3098
Gpr63	0.0600576	0.0146	0.2431	0.0322581	0	1.79917e-09	32.2581
Icam5	0.0695082	0.0106	0.1525	3.28835	0.101002	1.19638e-282	32.238
Syt17	0.0271991	0.0047	0.1728	0.670836	0.0200463	2.18946e-105	31.8744
Gys2	0.0539897	0.0136	0.2519	0.0315997	0	0.00012946	31.5997
Ociad2	0.132959	0.0284	0.2136	6.54773	0.209715	0	31.0739
Cck	0.217542	0.0377	0.1733	15.603	0.50347	0	30.9296
Cpne7	0.0419447	0.0088	0.2098	5.6524	0.182729	1.82331e-250	30.7648
Prokr2	0.0747384	0.015	0.2007	0.219882	0.00616808	1.76315e-35	30.6751
Mup5	0.559779	0.2204	0.399118	0.0533246	0.00077101	0.000327504	30.1097
Wfs1	0.0481541	0.012	0.2492	7.09151	0.235929	1.11227e-194	29.9309
2010300C02Rik	0.53174	0.1424	0.2678	5.4233	0.180416	0	29.8942
Gpr135	0.214629	0.0581	0.2707	0.121791	0.00308404	1.4936e-29	29.8211
Ckmt1	0.0983917	0.0104	0.1057	5.50757	0.185813	0	29.4817
Smim18	0.158147	0.0297	0.1878	0.64187	0.0208173	2.55608e-98	29.4203
Tmem255a	0.0250241	0.0026	0.1039	0.391705	0.0123362	1.61374e-50	29.3717
Slc32a1	0.00956023	0.0015	0.1569	1.06386	0.0354665	3.5459e-47	29.1736
Snx31	0.317531	0.0643	0.2025	0.0513496	0.00077101	6.3333e-07	28.9945
Nrl	0.0623043	0.0199	0.3194	0.0289664	0	2.62505e-08	28.9664
Neurod6	0.0305011	0.0014	0.0459	10.0375	0.346184	1.56341e-289	28.9113
Adamts13	0.326975	0.06	0.1835	0.0724161	0.00154202	4.57928e-17	28.4876
Npbwr1	0.0486501	0.0182	0.3741	0.138249	0.00385505	4.43136e-19	28.4753
Rasgrf1	0.1874	0.0586	0.3127	5.47334	0.192753	0	28.2491
Cys1	0.148982	0.0417	0.2799	0.177749	0.00539707	5.43891e-37	27.7859
Npy5r	0.0524175	0.0116	0.2213	0.263331	0.00848111	4.07106e-48	27.7743
Resp18	0.348447	0.0561	0.161	3.96643	0.141866	1.72535e-222	27.7633
Epha6	0.0240385	0.0055	0.2288	0.965767	0.0339244	4.53088e-140	27.653
Unc5a	0.0261759	0.0064	0.2445	2.07373	0.074017	1.22128e-285	27.6435
Rab26	0.140591	0.0195	0.1387	1.32126	0.0470316	2.37122e-161	27.5082
Pkp2	0.371619	0.1951	0.525	0.781435	0.0277564	2.55691e-117	27.1743
Dlk1	0.10919	0.0221	0.2024	0.0895326	0.00231303	7.53796e-06	27.0244
Ankrd1	0.0592334	0.0153	0.2583	0.0269914	0	3.82283e-07	26.9914
Fbll1	0.0985018	0.0572	0.5807	0.940092	0.0339244	8.29095e-159	26.9179
Mtfp1	0.166076	0.0281	0.1692	3.13101	0.115652	0	26.8407
Nsg2	0.0388693	0.0055	0.1415	10.3805	0.386276	0	26.8039
Mei4	0.307631	0.077	0.2503	0.0473996	0.00077101	1.56986e-13	26.7642
Kcnab1	0.00890869	0.0012	0.1347	2.45359	0.0909792	1.62213e-241	26.6755
Galntl6	0.113406	0.0313	0.276	0.867676	0.0316114	9.27674e-134	26.6065
Baiap3	0.0379695	0.0092	0.2423	0.0671494	0.00154202	2.4637e-13	26.4158
Gpr101	0.533174	0.0892	0.1673	0.209348	0.00693909	5.03854e-30	26.3693
Rab27b	0.0319969	0.0083	0.2594	1.87492	0.0701619	2.2233e-226	26.3472
Slit1	0.0432921	0.0091	0.2102	0.57472	0.0208173	9.95364e-107	26.3424
BC030867	0.504	0.0756	0.15	0.0263331	0	1.6799e-08	26.3331
Epha7	0.0156775	0.0028	0.1786	3.65438	0.138011	1.23332e-286	26.2884
Syp	0.0717109	0.0127	0.1771	9.12311	0.347726	0	26.1613
Mc4r	0.0416873	0.0084	0.2015	0.449638	0.0161912	1.0851e-63	26.1551
Slc26a4	0.0893801	0.0186	0.2081	0.308097	0.0107941	2.02241e-54	26.1229
Trpc4	0.0236769	0.0034	0.1436	1.39236	0.0524287	9.50267e-182	26.0602
Grem1	0.0138581	0.0025	0.1804	0.146149	0.00462606	2.09475e-24	25.9771
Syn2	0.027972	0.0032	0.1144	13.9381	0.535852	0	25.9627
Ddn	0.384106	0.0348	0.0906	5.24358	0.201234	0	25.9283
Fam131a	0.286219	0.0567	0.1981	7.48387	0.290671	0	25.6586
Grm5	0.0488742	0.0089	0.1821	14.7498	0.577487	0	25.4973
Mal2	0.117272	0.03445	0.29145	5.70507	0.222822	0	25.4893
Gabrb3	0.0657748	0.0118	0.1794	5.605	0.218967	0	25.4811
Mchr1	0.027927	0.0078	0.2793	0.693219	0.0262143	4.2506e-134	25.4726
Fam43b	0.0375	0.0075	0.2	0.495063	0.0185042	9.94629e-89	25.3823
Bdnf	0.0921228	0.0069	0.0749	2.1343	0.0832691	4.82847e-184	25.3272
Ly6h	0.0238596	0.0034	0.1425	2.77024	0.108712	2.37468e-286	25.25
Tacr3	0.0794189	0.0164	0.2065	0.0638578	0.00154202	9.56834e-13	25.1209
Chrm1	0.00662252	0.001	0.151	1.95721	0.077101	6.54636e-252	25.06
Bglap2	0.5	0.1443	0.2886	0.044108	0.00077101	0.00310404	24.9055
Tnmd	0.0790598	0.0074	0.0936	0.0631995	0.00154202	0.000698251	24.8619
Ptprn2	0.227416	0.036	0.1583	4.51745	0.182729	0	24.5875
Chrna5	0.0458015	0.0132	0.2882	0.194865	0.00693909	4.57871e-41	24.545
Rgs8	0.133091	0.0366	0.275	0.837393	0.0331534	2.90033e-124	24.5186
Scn3b	0.0156695	0.0022	0.1404	3.40355	0.138011	4.12237e-282	24.4841
Mpped1	0.0169598	0.0027	0.1592	4.03423	0.164225	0	24.4166
Nudt17	0.363326	0.0852	0.2345	0.379855	0.0146492	4.9103e-71	24.2732
Mas1	0.0380751	0.0072	0.1891	0.433838	0.0169622	7.96289e-68	24.1528
Tmem59l	0.295014	0.0929	0.3149	5.92693	0.24441	0	24.1511
Gap43	0.0858779	0.0045	0.0524	12.5253	0.521974	0	23.9502
Disp2	0.135678	0.0243	0.1791	4.93483	0.205089	0	23.9452
Slc7a4	0.10899	0.0217	0.1991	2.13364	0.0886662	1.40024e-252	23.7954
Cnr1	0.0042337	0.001	0.2362	13.4384	0.56515	2.14099e-229	23.7365
Igbp1b	0.384485	0.0679	0.1766	0.0236998	0	6.40627e-08	23.6998
Aldh1a3	0.0483054	0.0124	0.2567	0.0236998	0	5.60449e-06	23.6998
Sprn	0.101469	0.0152	0.1498	4.55431	0.19121	0	23.6944
Gpr22	0.0786119	0.0111	0.1412	5.92034	0.249036	0	23.6779
Klk8	0.177107	0.0393	0.2219	1.02436	0.0424056	5.51921e-127	23.5997
Atp6v1g2	0.0680432	0.0145	0.2131	8.55497	0.361604	0	23.5932
Thpo	0.789581	0.0773	0.0979	0.532587	0.0215883	8.4684e-90	23.578
Slc9a2	0.0590551	0.0105	0.1778	0.385122	0.0154202	1.75773e-72	23.4541
Amn	0.235972	0.0471	0.1996	0.0592495	0.00154202	1.06415e-14	23.308
Stmn3	0.0449949	0.0089	0.1978	33.6945	1.44873	0	23.242
Ankrd63	0.0993733	0.0111	0.1117	0.506254	0.0208173	2.29468e-83	23.2043
Npy	0.0882353	0.0051	0.0578	26.6932	1.14958	1.92723e-07	23.1999
Gria1	0.162444	0.0468	0.2881	16.5444	0.713184	0	23.1655
Tmem179	0.0789474	0.0111	0.1406	3.58262	0.154202	0	23.0836
Gad2	0.0497763	0.0089	0.1788	7.11587	0.308404	4.14211e-35	22.9986
Vstm2a	0.441832	0.1447	0.3275	2.83739	0.123362	2.12387e-109	22.8157
Mapk8ip2	0.121857	0.0315	0.2585	2.87163	0.125675	0	22.6693
Pnma3	0.181762	0.0295	0.1623	0.267281	0.0107941	2.45243e-57	22.6622
Ralyl	0.137213	0.0257	0.1873	2.00197	0.0878951	1.9449e-275	22.5206
Amer3	0.356671	0.0917	0.2571	0.24819	0.0100231	2.92289e-57	22.5153
Vstm2l	0.252242	0.18	0.7136	1.16787	0.0508867	4.37771e-154	22.5082
Rasl10a	0.0552969	0.0095	0.1718	0.680711	0.0292984	2.2782e-111	22.4669
Sphkap	0.294035	0.0631	0.2146	2.47663	0.109483	1.23016e-266	22.4163
Crmp1	0.0658228	0.013	0.1975	4.24819	0.188897	0	22.371
Bcl11b	0.0857673	0.0185	0.2157	6.04806	0.269854	1.01797e-276	22.3296
Calb1	0.0157044	0.0034	0.2165	4.36669	0.195066	2.28862e-160	22.2716
Ldb2	0.0371859	0.0037	0.0995	1.80777	0.080185	4.962e-194	22.2673
Rasgrp1	0.0691057	0.0119	0.1722	11.8084	0.529684	0	22.2513
Ndrg4	0.0820657	0.0205	0.2498	20.1178	0.904395	0	22.22
Slc16a14	0.0766092	0.0169	0.2206	0.210665	0.00848111	8.95032e-43	22.2194
Hpcal4	0.00790068	0.0021	0.2658	5.8183	0.263685	0	21.9819
Clvs1	0.0829069	0.0162	0.1954	0.936142	0.0416345	3.31127e-182	21.9574
Syt5	0.0628743	0.0084	0.1336	2.18828	0.0986893	4.75364e-249	21.951
Chl1	0.249241	0.0821	0.3294	7.40355	0.336931	0	21.9085
Thy1	0.475964	0.1	0.2101	12.8525	0.585968	0	21.8965
Clec2l	0.00732473	0.0021	0.2867	0.848585	0.0377795	5.87851e-160	21.8823
Svop	0.0378486	0.0076	0.2008	2.71824	0.123362	0	21.8575
Camkv	0.0673759	0.0114	0.1692	8.85188	0.404009	0	21.856
Sez6	0.0876494	0.0154	0.1757	4.45951	0.203547	0	21.8019
Slc6a15	0.0830929	0.0144	0.1733	1.31468	0.0593678	5.82674e-194	21.7779
Cntnap4	0.149676	0.037	0.2472	0.306122	0.0131072	6.2908e-34	21.6998
Lrrn2	0.122567	0.017	0.1387	3.23897	0.148805	7.8127e-287	21.6213
Gfra4	0.3812	0.1537	0.4032	1.47663	0.0678489	4.20621e-196	21.4474
Hcn1	0.0341297	0.007	0.2051	2.82818	0.131072	5.37066e-293	21.4139
Me3	0.245018	0.0418	0.1706	1.77683	0.0824981	3.90702e-243	21.2799
Nell2	0.0476917	0.0125	0.2621	6.19157	0.290671	0	21.228
Pnoc	0.202736	0.0489	0.2412	1.11455	0.0516577	1.00225e-35	21.1659
Cryba2	0.0358672	0.0067	0.1868	0.0210665	0	8.25284e-05	21.0665
Zpld1	0.0736127	0.013	0.1766	0.0210665	0	8.25284e-05	21.0665
Sstr4	0.0628931	0.011	0.1749	0.167215	0.00693909	1.42407e-36	21.0623
Nsg1	0.0165289	0.0024	0.1452	6.04411	0.286045	0	21.0563
Mrap2	0.14321	0.0232	0.162	0.102041	0.00385505	1.94078e-17	21.0175
Ube2ql1	0.0218671	0.0026	0.1189	3.50428	0.165767	0	21.013
Fam189a1	0.244102	0.0538	0.2204	0.863068	0.0400925	4.12959e-125	21.003
Clvs2	0.0539063	0.0069	0.128	0.877551	0.0408635	2.59608e-147	20.9622
Chrd	0.252273	0.0333	0.132	1.47465	0.0693909	4.28336e-186	20.9495
Kcna4	0.0038525	0.0007	0.1817	1.08295	0.0508867	2.1992e-171	20.8714
Ina	0.0512117	0.0112	0.2187	1.93417	0.0917502	3.80892e-276	20.8535
Igfbp6	0.184151	0.0323	0.1754	1.11192	0.0524287	2.68987e-120	20.8112
Ache	0.163636	0.0198	0.121	0.85451	0.0400925	2.19624e-115	20.7948
Nsf	0.00254453	0.0006	0.2358	20.9519	1.01079	0	20.7077
Serpini1	0.242964	0.0423	0.1741	9.13759	0.44256	0	20.6006
Kcns3	0.0352376	0.0066	0.1873	0.242923	0.0107941	2.67258e-44	20.5969
Nkain3	0.222141	0.0305	0.1373	0.115866	0.00462606	4.15278e-25	20.5945
Ndst3	0.0639891	0.0094	0.1469	1.42989	0.0686199	2.70394e-148	20.5385
Tuba8	0.00441696	0.001	0.2264	0.0994075	0.00385505	5.90637e-17	20.4751
Ptk2b	0.0441261	0.0077	0.1745	6.4628	0.315343	8.41928e-280	20.4297
Trh	0.478668	0.092	0.1922	0.0204082	0	0.00124896	20.4082
Best1	0.547475	0.2168	0.396	0.0204082	0	3.36181e-05	20.4082
Gp5	0.475198	0.0661	0.1391	0.0204082	0	1.37202e-05	20.4082
Pnma2	0.210895	0.0391	0.1854	1.6682	0.0809561	2.41557e-253	20.3548
Camkk1	0.114727	0.0208	0.1813	1.02436	0.0493446	5.1598e-185	20.3469
Wbscr17	0.00801165	0.0011	0.1373	2.38381	0.116423	1.48551e-200	20.3011
Ctxn1	0.0873469	0.0107	0.1225	5.90257	0.292984	0	20.0779
Gad1	0.0384885	0.0055	0.1429	8.50823	0.423285	2.00408e-26	20.0531
Dcn	0.259055	0.0658	0.254	3.79987	0.188897	5.23636e-70	20.0101
Mmp17	0.0534635	0.0115	0.2151	1.90059	0.0940632	1.62213e-241	19.9929
Syndig1	0.0479452	0.007	0.146	0.864384	0.0424056	2.61841e-156	19.9141
Syngr3	0.208455	0.0498	0.2389	4.91573	0.245952	0	19.9056
Trnp1	0.0955244	0.0143	0.1497	1.26004	0.0624518	2.10966e-148	19.8582
Gal3st3	0.039499	0.0082	0.2076	0.325872	0.0154202	6.69489e-69	19.8458
Ppm1e	0.194469	0.0218	0.1121	6.21132	0.312259	0	19.8281
Rtn4rl1	0.117685	0.0183	0.1555	1.72614	0.0863531	6.73139e-203	19.7604
Mmd	0.00844238	0.002	0.2369	5.70112	0.287587	0	19.7553
Tbc1d10c	0.122137	0.0288	0.2358	0.0197498	0	8.76984e-06	19.7498
Tnfsf13b	0.399761	0.067	0.1676	0.0197498	0	3.82257e-07	19.7498
Rerg	0.0282105	0.0067	0.2375	0.186965	0.00848111	9.28321e-31	19.7197
Nanos3	0.145078	0.014	0.0965	0.0348914	0.00077101	1.80459e-08	19.7014
Slc24a3	0.00950783	0.0017	0.1788	4.02962	0.203547	3.38168e-306	19.7003
Htr5a	0.0936687	0.0216	0.2306	0.247531	0.0115652	3.84397e-53	19.6998
Tspan13	0.0315657	0.005	0.1584	16.0546	0.814958	0	19.6758
Atp1b1	0.0676533	0.016	0.2365	66.4852	3.38088	0	19.6592
Gpr45	0.0630332	0.0133	0.211	0.109941	0.00462606	6.78358e-27	19.5413
Tenm2	0.00828157	0.002	0.2415	6.30086	0.323053	0	19.4439
Serp2	0.566699	0.1164	0.2054	1.43713	0.073246	3.54806e-211	19.3563
Lrfn5	0.121827	0.0192	0.1576	0.733377	0.0370085	4.28096e-138	19.2951
Calca	0.698292	0.0368	0.0527	0.0638578	0.00231303	8.74843e-06	19.2747
Fezf2	0.0411701	0.0038	0.0923	1.01317	0.0516577	3.58686e-100	19.2406
Lrp11	0.439799	0.1052	0.2392	2.94668	0.15266	0	19.1766
Spon1	0.0250482	0.0039	0.1557	1.93943	0.100231	4.02029e-185	19.1584
Vip	0.198024	0.0481	0.2429	10.2699	0.535081	3.67704e-06	19.1574
Nell1	0.0497203	0.008	0.1609	1.56748	0.0809561	6.26542e-196	19.1258
Cnih3	0.0141129	0.0028	0.1984	1.62409	0.0840401	1.16532e-171	19.098
Slc18a3	0.138756	0.0261	0.1881	0.0190915	0	0.00197586	19.0915
Rbfox1	0.182648	0.02	0.1095	8.91968	0.467232	0	19.0497
Npy2r	0.0654886	0.0126	0.1924	0.327189	0.0161912	4.08996e-47	19.0323
Chrna7	0.0166813	0.0019	0.1139	0.136274	0.00616808	4.84795e-27	19.0112
Snca	0.0295608	0.0035	0.1184	28.9671	1.52274	0	19.0105
Akr1c18	0.235755	0.0331	0.1404	0.0921659	0.00385505	0.015971	18.9835
Vstm2b	0.173624	0.0287	0.1653	1.11652	0.0578258	4.9512e-152	18.9802
Trpc5	0.0633635	0.0133	0.2099	0.764319	0.0393215	1.5017e-115	18.9556
Hap1	0.315298	0.1148	0.3641	1.34628	0.0701619	2.90394e-136	18.9186
Trhr	0.0871895	0.0179	0.2053	0.0480579	0.00154202	1.62725e-07	18.9054
Rps6ka6	0.102339	0.0175	0.171	0.105332	0.00462606	3.32624e-17	18.7222
Chn1	0.115435	0.0178	0.1542	34.817	1.85891	0	18.7198
Gpr151	0.370012	0.0918	0.2481	0.0908492	0.00385505	2.88127e-18	18.7123
D430019H16Rik	0.28339	0.0749	0.2643	0.926267	0.0485736	2.8505e-159	18.6847
Krt9	0.502168	0.0695	0.1384	0.0618828	0.00231303	2.43165e-12	18.6786
Stmn2	0.009167	0.0023	0.2509	23.3318	1.24827	0	18.6764
Pgm2l1	0.0728929	0.0128	0.1756	10.6096	0.567463	0	18.6637
Lhx9	0.124202	0.0175	0.1409	0.0473996	0.00154202	6.70678e-08	18.6464
Fam174b	0.15534	0.04	0.2575	0.591178	0.0308404	6.09762e-113	18.5669
Celf6	0.0706522	0.0091	0.1288	0.890718	0.0470316	3.34991e-108	18.5444
Cacnb2	0.173583	0.0389	0.2241	0.674128	0.0354665	2.22783e-118	18.4862
Palm3	0.506939	0.0694	0.1369	0.0612245	0.00231303	1.78892e-16	18.4799
Dnmt3l	0.318445	0.1155	0.3627	0.0184332	0	1.46204e-06	18.4332
Nkx3-1	0.474389	0.0815	0.1718	0.0184332	0	1.46204e-06	18.4332
Cacna2d3	0.0286567	0.0048	0.1675	3.0711	0.165767	1.38646e-267	18.4155
Vwc2	0.0364865	0.0054	0.148	0.146149	0.00693909	3.33582e-19	18.4088
Ar	0.0990443	0.0114	0.1151	0.202765	0.0100231	6.14887e-46	18.3945
Cyp4x1	0.22238	0.0314	0.1412	0.0750494	0.00308404	1.73071e-17	18.3763
Nrn1	0.475336	0.0212	0.0446	7.02633	0.38165	2.5698e-271	18.3623
Cadps2	0.0228571	0.0044	0.1925	4.46346	0.242868	4.28766e-239	18.3028
Prkce	0.016035	0.0033	0.2058	7.23502	0.394757	0	18.2815
Dlgap1	0.0320285	0.0054	0.1686	13.7544	0.751735	0	18.2726
Tceal5	0.141724	0.0143	0.1009	4.9763	0.271396	0	18.2687
Opcml	0.153513	0.0354	0.2306	3.91837	0.21357	0	18.2615
Rwdd2a	0.0433553	0.0138	0.3183	1.17182	0.0632228	1.49805e-165	18.2462
Kcnip2	0.016507	0.0027	0.1613	1.42462	0.077101	1.92507e-177	18.2408
Hs6st2	0.382189	0.0618	0.1617	1.36471	0.074017	1.83504e-162	18.1921
Slc12a5	0.0858315	0.0272	0.3169	6.61751	0.363146	0	18.1727
Sult2b1	0.258635	0.0966	0.3735	0.0460829	0.00154202	1.6116e-13	18.1285
Ifitm10	0.406595	0.365	0.8977	0.171824	0.00848111	4.88011e-33	18.1227
Rbp4	0.0210843	0.0021	0.0996	0.422646	0.0223593	4.73179e-25	18.0933
Htr4	0.13529	0.0189	0.1397	0.198815	0.0100231	4.76577e-40	18.0362
Plcz1	0.285604	0.0738	0.2584	0.101382	0.00462606	3.1363e-20	18.0202
Fam169a	0.284637	0.0604	0.2122	0.753785	0.0408635	4.29687e-147	18.0058
Gdap1	0.165296	0.0201	0.1216	3.59184	0.198921	0	17.9663
Fabp3	0.0914894	0.0301	0.329	5.15471	0.286816	0	17.9097
Ly6g6e	0.48231	0.0927	0.1922	0.19684	0.0100231	3.24675e-10	17.857
Glt8d2	0.107916	0.0349	0.3234	0.485846	0.0262143	4.22209e-71	17.8526
Jph3	0.00998264	0.0023	0.2304	1.44898	0.080185	5.664e-215	17.8479
Wasf1	0.0369187	0.0104	0.2817	9.06583	0.508096	0	17.8077
Ephx4	0.072747	0.0134	0.1842	1.27913	0.0709329	4.79475e-196	17.7823
Slc7a14	0.0213953	0.0046	0.215	2.66359	0.148805	5.60002e-236	17.7804
Asb18	0.263038	0.0575	0.2186	0.0177749	0	5.60449e-06	17.7749
Tacr2	0.0789771	0.021	0.2659	0.0177749	0	3.58171e-06	17.7749
BC048546	0.36668	0.092	0.2509	0.510204	0.0277564	9.37767e-50	17.7423
Traip	0.270847	0.0419	0.1547	0.508887	0.0277564	2.92024e-92	17.6965
Slc2a13	0.0487339	0.0102	0.2093	2.54641	0.143408	1.14825e-170	17.6335
Pde1a	0.0848624	0.0185	0.218	11.3983	0.648419	0	17.5515
Zcchc16	0.497073	0.0849	0.1708	0.125741	0.00616808	2.42188e-28	17.5417
Rem2	0.0733634	0.013	0.1772	0.138907	0.00693909	8.20743e-32	17.4966
Ppp4r4	0.124118	0.0211	0.17	1.59447	0.0902082	2.9185e-201	17.4817
Dyrk3	0.0767142	0.0226	0.2946	0.313364	0.0169622	5.40853e-53	17.4457
Tmem169	0.0693717	0.0159	0.2292	0.62212	0.0346955	2.95398e-115	17.4285
Dazl	0.0161464	0.0015	0.0929	0.178407	0.00925212	2.563e-33	17.4019
Slc9a7	0.0429043	0.0065	0.1515	0.0974325	0.00462606	1.78844e-22	17.3181
Nrip3	0.155587	0.022	0.1414	5.73009	0.329992	1.72311e-182	17.3118
Ccsap	0.0929907	0.0199	0.214	0.817643	0.0462606	2.69443e-126	17.3007
Adarb2	0.0645919	0.011	0.1703	0.483871	0.0269854	7.79413e-29	17.2902
Cacng5	0.00612557	0.0016	0.2612	0.217248	0.0115652	6.19603e-25	17.2897
Eno2	0.0398063	0.0074	0.1859	16.1646	0.935235	0	17.2655
Lgi2	0.0115584	0.0029	0.2509	0.308756	0.0169622	4.61984e-42	17.1892
Chga	0.282863	0.0652	0.2305	2.02238	0.117194	3.4314e-234	17.1108
Wnt10a	0.03011	0.0052	0.1727	0.0302831	0.00077101	2.61755e-07	17.0993
Aloxe3	0.0851975	0.0179	0.2101	0.0961159	0.00462606	1.50684e-23	17.084
B4galnt4	0.0838291	0.0155	0.1849	0.596445	0.0339244	2.00081e-119	17.0782
Tmem200a	0.0386941	0.0096	0.2481	0.662278	0.0377795	1.96815e-105	17.078
Sorcs3	0.0253936	0.005	0.1969	3.62804	0.212028	4.04944e-264	17.0309
Pcdh20	0.0665163	0.0118	0.1774	2.05135	0.119507	4.23498e-195	17.0227
Crh	0.227986	0.0189	0.0829	2.31929	0.135698	1.64197e-10	16.9665
1700001L19Rik	0.508459	0.1623	0.3192	0.853851	0.0493446	5.9902e-137	16.9601
Ccne1	0.0630841	0.0081	0.1284	0.36998	0.0208173	6.17921e-55	16.9581
Elfn1	0.0223009	0.0063	0.2825	0.277814	0.0154202	1.69486e-18	16.9191
Asic4	0.0386343	0.0043	0.1113	0.121132	0.00616808	1.01631e-12	16.8989
Ica1l	0.233061	0.0571	0.245	0.589862	0.0339244	1.82789e-103	16.8897
Reps2	0.444018	0.0579	0.1304	4.17907	0.246723	0	16.8699
Chrnb2	0.053494	0.0111	0.2075	0.432521	0.0246723	2.92751e-78	16.8478
Ajap1	0.111006	0.0235	0.2117	2.10533	0.124133	1.01312e-232	16.8248
Lin7b	0.0168993	0.0023	0.1361	2.2449	0.132614	2.73573e-255	16.8014
Rpp25	0.0515118	0.0046	0.0893	0.107307	0.00539707	1.51128e-19	16.7745
Rtn1	0.397184	0.0931	0.2344	42.6623	2.54665	0	16.7458
Dkk3	0.286899	0.0519	0.1809	5.7472	0.342328	9.14952e-283	16.7397
Ano5	0.223494	0.0371	0.166	0.0296248	0.00077101	1.1581e-08	16.7276
Nxph1	0.0380228	0.004	0.1052	0.312706	0.0177332	1.5704e-22	16.6926
Serpina3g	0.355453	0.1457	0.4099	0.0552995	0.00231303	9.32884e-13	16.6915
Slc27a2	0.131148	0.0368	0.2806	0.0552995	0.00231303	5.58401e-12	16.6915
Gmpr	0.0387985	0.0093	0.2397	1.76564	0.104857	1.37471e-231	16.6794
Camk1g	0.0170991	0.0029	0.1696	0.709019	0.0416345	3.83735e-103	16.6302
3110035E14Rik	0.143774	0.0336	0.2337	15.4259	0.928296	0	16.5996
Gda	0.110335	0.0158	0.1432	9.57604	0.575944	0	16.5978
Fam69b	0.0311891	0.0064	0.2052	1.02699	0.0609098	3.84008e-186	16.5885
Hcrtr2	0.0689972	0.0075	0.1087	0.169849	0.00925212	7.72764e-29	16.5672
Rasgef1a	0.0499098	0.0083	0.1663	4.46149	0.268311	0	16.5663
Pcdhac2	0.064027	0.0076	0.1187	0.488479	0.0285274	3.19012e-104	16.5433
Kcnmb4	0.0148699	0.002	0.1345	0.80711	0.0478026	6.3345e-110	16.5382
Prkar1b	0.27984	0.0837	0.2991	10.0112	0.604472	0	16.5345
Cpne5	0.0055638	0.0015	0.2696	1.69651	0.101773	2.08683e-131	16.5073
Gpr25	0.176419	0.0603	0.3418	0.194207	0.0107941	3.74049e-31	16.4664
Cdhr1	0.124915	0.0183	0.1465	0.0164582	0	0.00012946	16.4582
Rab9b	0.0224172	0.0023	0.1026	0.80316	0.0478026	2.73257e-129	16.4573
Kcnip1	0.151995	0.0518	0.3408	0.878209	0.0524287	4.08647e-34	16.437
Necab1	0.0328836	0.0039	0.1186	3.36406	0.204318	3.9871e-137	16.3846
Slc6a17	0.0265617	0.0054	0.2033	2.94338	0.178874	1.30683e-289	16.3636
Lrrn4	0.41607	0.0813	0.1954	0.0289664	0.00077101	2.82487e-08	16.3559
Susd4	0.088993	0.0152	0.1708	1.12574	0.0678489	2.09183e-182	16.3509
Snx10	0.0118802	0.0023	0.1936	3.86109	0.235158	4.26407e-305	16.3496
Ccdc106	0.382554	0.1456	0.3806	0.45688	0.0269854	1.32554e-96	16.3257
Bex1	0.119169	0.0539	0.4523	1.85122	0.112567	1.61297e-208	16.3006
Fndc1	0.360193	0.0894	0.2482	0.217248	0.0123362	2.70129e-34	16.2902
Mllt11	0.313327	0.0663	0.2116	11.3463	0.696222	0	16.2736
C2cd4b	0.17629	0.069	0.3914	0.0915076	0.00462606	1.28247e-19	16.2649
Entpd6	0.0366972	0.0064	0.1744	0.978275	0.0593678	6.92762e-167	16.2053
Rin1	0.313531	0.057	0.1818	0.788677	0.0478026	4.11342e-127	16.1605
Dlg3	0.0210396	0.0017	0.0808	2.5576	0.157286	0	16.1581
Frmpd4	0.107203	0.0128	0.1194	1.64253	0.101002	8.85779e-178	16.1029
Khdrbs3	0.117211	0.0158	0.1348	3.3792	0.208944	0	16.0957
Pnck	0.0270541	0.0027	0.0998	2.4898	0.154202	5.24918e-224	16.0423
Rnf207	0.140794	0.0273	0.1939	0.0901909	0.00462606	5.71583e-15	16.0309
Brinp1	0.00511509	0.0006	0.1173	6.98683	0.43485	0	16.0304
Zdbf2	0.534098	0.0838	0.1569	0.497696	0.0300694	6.1441e-79	16.0188
Dpp6	0.0747304	0.0194	0.2596	2.17709	0.134927	2.7542e-273	16.0166
Rab3b	0.023978	0.0061	0.2544	1.13825	0.0701619	3.93449e-46	15.9952
Ddx25	0.0601956	0.008	0.1329	1.11323	0.0686199	2.0464e-168	15.9901
1110032F04Rik	0.0719632	0.0125	0.1737	0.323897	0.0192753	6.16867e-61	15.975
Npr3	0.0640474	0.0119	0.1858	0.619487	0.0377795	1.00341e-84	15.9746
Car15	0.301461	0.0454	0.1506	0.188282	0.0107941	3.90856e-30	15.964
Slc35f3	0.0506236	0.0069	0.1363	2.32324	0.14495	7.27293e-266	15.9181
Homer2	0.0169346	0.0059	0.3484	2.07768	0.12953	2.11396e-207	15.9173
Gpr161	0.0433592	0.0095	0.2191	0.0895326	0.00462606	9.58048e-21	15.9139
Gpr158	0.113176	0.0201	0.1776	1.64779	0.102544	3.13609e-221	15.9139
Plvap	0.184463	0.0558	0.3025	0.22449	0.0131072	1.36049e-44	15.9132
Syn1	0.203072	0.0238	0.1172	7.41211	0.46569	0	15.8823
St8sia5	0.032194	0.0081	0.2516	1.06847	0.0663069	8.28653e-181	15.8745
Zcchc12	0.25538	0.0356	0.1394	1.49572	0.0932922	1.91025e-91	15.8626
Elmod1	0.0342092	0.0069	0.2017	7.63199	0.480339	0	15.8558
Syt16	0.414833	0.1169	0.2818	1.4819	0.0925212	1.01703e-219	15.8456
Fam49a	0.00581656	0.0013	0.2235	4.81303	0.303007	0	15.832
Nptxr	0.0608008	0.0123	0.2023	0.0157999	0	2.1465e-05	15.7999
Sntg1	0.0530303	0.0077	0.1452	0.624753	0.0385505	7.82064e-107	15.7963
Cgref1	0.473999	0.0793	0.1673	0.331139	0.0200463	2.81197e-51	15.7339
Gabra2	0.0210401	0.0053	0.2519	4.87294	0.309175	8.64542e-287	15.7103
Bex4	0.330569	0.0558	0.1688	2.079	0.131843	1.95934e-209	15.6501
Dusp4	0.0207647	0.0063	0.3034	0.0638578	0.00308404	2.67292e-16	15.6359
Oprl1	0.0161792	0.0026	0.1607	0.847268	0.0531997	2.64573e-143	15.6323
Spin2c	0.143114	0.0239	0.167	0.341014	0.0208173	1.53692e-72	15.6305
Creg2	0.184311	0.0726	0.3939	3.5576	0.226677	5.58338e-287	15.6257
Cxcl5	0.492051	0.1238	0.2516	0.0276498	0.00077101	3.79985e-06	15.6124
Cds1	0.0158646	0.003	0.1891	2.20606	0.140324	1.51186e-240	15.6099
Grhl1	0.149	0.0447	0.3	0.629361	0.0393215	1.19583e-102	15.6086
Plcxd3	0.0310601	0.0046	0.1481	0.424621	0.0262143	1.03923e-41	15.6029
Amz1	0.125252	0.0373	0.2978	0.208032	0.0123362	5.59793e-42	15.5991
Ankrd34a	0.0488677	0.0041	0.0839	0.664911	0.0416345	3.78283e-121	15.5956
Ccdc155	0.318921	0.0686	0.2151	0.0757077	0.00385505	4.52193e-17	15.5936
Tmem158	0.0446009	0.0095	0.213	2.11718	0.134927	2.94499e-221	15.5759
Ptpru	0.0267703	0.0062	0.2316	1.35879	0.0863531	8.56731e-143	15.5551
Fbxl16	0.0218182	0.003	0.1375	5.605	0.360062	0	15.5237
Sv2c	0.014867	0.0038	0.2556	0.0750494	0.00385505	2.16861e-11	15.458
Serpina3n	0.495215	0.1449	0.2926	1.06386	0.0678489	6.77675e-134	15.4521
Arhgap44	0.0693069	0.0077	0.1111	2.49309	0.16037	4.99549e-240	15.4495
Basp1	0.437605	0.0519	0.1186	23.5247	1.52891	0	15.3765
Col25a1	0.243511	0.0319	0.131	1.86438	0.120278	1.39444e-139	15.3729
Rhof	0.0389249	0.0084	0.2158	0.524029	0.0331534	1.20609e-96	15.3434
Gdap1l1	0.0423554	0.0082	0.1936	1.02041	0.0655359	4.0512e-174	15.3362
AI854703	0.00593313	0.4506	75.9464	0.310731	0.0192753	3.20377e-64	15.3256
Scn2b	0.116194	0.0127	0.1093	3.6524	0.237471	0	15.3159
Slc8a1	0.0479784	0.0089	0.1855	15.5174	1.01234	0	15.3132
Dgkb	0.0144628	0.0028	0.1936	2.79658	0.181958	1.29734e-250	15.2853
Paqr9	0.107143	0.0303	0.2828	0.156682	0.00925212	6.34882e-36	15.2829
Reln	0.0455218	0.0123	0.2702	3.21659	0.209715	4.5851e-25	15.2651
Tceal7	0.177241	0.0352	0.1986	0.0269914	0.00077101	1.07586e-07	15.2407
Ppp3r1	0.15331	0.0572	0.3731	15.8078	1.03624	0	15.2403
Mmp24	0.0984878	0.0254	0.2579	0.320606	0.0200463	1.34992e-68	15.2334
Dlx5	0.0622407	0.0045	0.0723	0.144174	0.00848111	1.91079e-20	15.2064
Sertad4	0.314895	0.0797	0.2531	0.354839	0.0223593	4.60388e-60	15.1905
Snap25	0.374779	0.1058	0.2823	52.5853	3.46261	0	15.1822
Fstl5	0.0693122	0.0131	0.189	0.64582	0.0416345	1.12883e-60	15.1478
C4bp	0.869371	0.2336	0.2687	0.0151415	0	8.25284e-05	15.1415
Cnnm1	0.0285836	0.0067	0.2344	1.17972	0.077101	3.16982e-186	15.1051
Nxph3	0.0218887	0.0035	0.1599	0.44503	0.0285274	7.37345e-15	15.0718
Adcy3	0.0172676	0.0034	0.1969	0.733377	0.0478026	1.04412e-136	15.0274
Ltk	0.244433	0.0483	0.1976	0.281106	0.0177332	1.12103e-50	15.0057
Thsd7b	0.131288	0.0214	0.163	0.304147	0.0192753	2.82301e-58	15.0009
Enc1	0.00318725	0.0008	0.251	6.19092	0.411719	1.22274e-304	15.0003
Zfp804a	0.441411	0.1164	0.2637	0.753785	0.0493446	1.2456e-110	14.9725
Pdzd4	0.0578298	0.0089	0.1539	0.63792	0.0416345	9.96754e-95	14.9625
Vgf	0.22839	0.0194	0.08505	2.26267	0.150347	7.01504e-210	14.9502
Fam135b	0.305722	0.0561	0.1835	0.464121	0.0300694	3.01926e-79	14.9382
Kif5c	0.0210385	0.0047	0.2234	10.3641	0.693138	0	14.9308
Hapln4	0.0457728	0.0085	0.1857	1.36142	0.0902082	2.21006e-172	14.9265
Psrc1	0.276368	0.0621	0.2247	0.0954575	0.00539707	2.07962e-20	14.9221
6030419C18Rik	0.06	0.0048	0.08	1.77288	0.117965	6.26249e-217	14.9026
Nr3c2	0.13069	0.0178	0.1362	0.416722	0.0269854	1.25106e-81	14.8907
Nptx2	0.0208701	0.0071	0.3402	0.921659	0.0609098	8.9424e-99	14.8871
Akap5	0.486275	0.1116	0.2295	1.63265	0.108712	1.43332e-216	14.8812
Kcns2	0.00804063	0.0019	0.2363	0.666228	0.0439476	1.43011e-113	14.8223
Ncdn	0.0143885	0.002	0.139	16.9803	1.14495	0	14.8176
Aldh1b1	0.0625227	0.0172	0.2751	0.322581	0.0208173	3.44695e-64	14.7856
Rtn4r	0.0665362	0.0136	0.2044	0.435155	0.0285274	6.41234e-66	14.7373
L1cam	0.0820896	0.0099	0.1206	2.57933	0.174248	1.34509e-237	14.7181
Neurod1	0.0189715	0.0038	0.2003	0.967742	0.0647648	6.16054e-110	14.7152
Nat14	0.123421	0.0127	0.1029	1.2607	0.0848111	1.04124e-192	14.6915
Nrsn1	0.207683	0.0173	0.0833	4.74589	0.322282	3.58777e-290	14.6803
Kcnmb2	0.0337955	0.0039	0.1154	0.17314	0.0107941	3.29216e-19	14.6802
Rxrg	0.0235294	0.0068	0.289	0.116524	0.00693909	7.66443e-24	14.6773
Ankrd34b	0.107063	0.0238	0.2223	0.285714	0.0185042	1.01636e-38	14.6488
Tmem191c	0.0892925	0.0236	0.2643	1.19816	0.0809561	1.52406e-184	14.6195
Pgr	0.17115	0.0369	0.2156	0.509546	0.0339244	4.49115e-95	14.5899
Cap2	0.128037	0.0332	0.2593	3.3555	0.22899	2.1275e-269	14.5898
Neurl1a	0.0305021	0.0065	0.2131	1.06057	0.0717039	3.80727e-172	14.5875
Gnb5	0.0339108	0.0092	0.2713	3.17446	0.216654	0	14.5849
Lonrf2	0.152165	0.039	0.2563	0.553654	0.0370085	1.50604e-94	14.5666
Bhlhe22	0.169702	0.0792	0.4667	0.710336	0.0478026	1.82512e-91	14.5553
Fam110b	0.0797627	0.0121	0.1517	0.507571	0.0339244	3.10421e-96	14.5334
Rit2	0.0395517	0.006	0.1517	2.65701	0.181958	9.29731e-268	14.5225
Sowaha	0.234998	0.0513	0.2183	2.00592	0.13724	1.36236e-190	14.5105
Lefty1	0.14611	0.0308	0.2108	0.0368664	0.00154202	1.78321e-08	14.5028
Reep1	0.0374332	0.0049	0.1309	2.13891	0.146492	4.02168e-267	14.5019
Kcng1	0.0322108	0.0066	0.2049	0.0256748	0.00077101	2.62491e-07	14.4973
Mael	0.156675	0.0196	0.1251	0.0144832	0	0.000792214	14.4832
Krt17	0.00691563	0.002	0.2892	0.0144832	0	0.000203226	14.4832
Cav3	0.0231237	0.0057	0.2465	0.0144832	0	0.000203226	14.4832
Khdc3	0.863609	0.2881	0.3336	0.0144832	0	3.36181e-05	14.4832
Bcl11a	0.0153631	0.0011	0.0716	5.64911	0.38936	0	14.4715
Kcnf1	0.0159381	0.0035	0.2196	0.694536	0.0470316	4.52213e-70	14.46
Abcg4	0.0556193	0.0097	0.1744	0.782752	0.0531997	1.07919e-126	14.442
Tnfaip8l3	0.094	0.0141	0.15	0.669519	0.0454896	1.18431e-67	14.4015
Kcnc2	0.118703	0.0271	0.2283	1.23239	0.0848111	1.51194e-146	14.3617
Sema3e	0.0464813	0.0107	0.2302	2.12311	0.147263	3.48052e-211	14.3199
Zbtb18	0.0425532	0.0026	0.0611	7.07571	0.493446	3.79191e-289	14.3104
Kcnv1	0.0246914	0.0038	0.1539	2.12113	0.147263	2.09917e-165	14.3066
Grip1	0.0964136	0.0207	0.2147	1.11587	0.077101	1.42828e-124	14.2875
Celf4	0.124224	0.01	0.0805	15.5635	1.09175	0	14.2425
Fxyd7	0.0618034	0.0061	0.0987	1.17314	0.0817271	3.55884e-117	14.1809
Coro1a	0.0343171	0.005	0.1457	0.265306	0.0177332	2.951e-53	14.1623
Acot4	0.208686	0.0394	0.1888	0.0250165	0.00077101	2.62362e-07	14.1255
Fgf16	0.0369686	0.004	0.1082	0.0250165	0.00077101	1.07754e-07	14.1255
Cx3cl1	0.407143	0.0855	0.21	9.74128	0.690054	0	14.0963
Nts	0.128351	0.0474	0.3693	0.43713	0.0300694	1.37617e-20	14.0695
Slc25a22	0.0385224	0.0073	0.1895	2.51942	0.178103	1.53977e-259	14.0669
Hs6st3	0.024771	0.0073	0.2947	0.0789993	0.00462606	2.83514e-19	14.0417
Nrg3	0.203147	0.0284	0.1398	0.792627	0.0555127	2.26406e-116	14.0256
5730409E04Rik	0.205946	0.0381	0.185	1.76103	0.124904	1.85801e-244	13.9871
Atp6v1e2	0.117152	0.039	0.3329	0.0355497	0.00154202	6.15035e-07	13.9848
Nefh	0.254661	0.0519	0.2038	0.671494	0.0470316	8.66815e-88	13.9803
Cyfip2	0.0681074	0.0208	0.3054	12.5918	0.899769	0	13.979
Klc1	0.0208333	0.0079	0.3792	6.89862	0.492675	0	13.974
Zmat4	0.0701235	0.0142	0.2025	1.18762	0.0840401	1.53543e-138	13.9655
H2-DMa	0.22809	0.0609	0.267	0.756419	0.0531997	1.32346e-113	13.9561
Epha5	0.0407387	0.0075	0.1841	4.19684	0.299923	0	13.9466
Fhl2	0.0126789	0.0031	0.2445	1.72284	0.122591	7.07671e-195	13.9399
Gng2	0.146195	0.0219	0.1498	5.6445	0.404009	0	13.9367
Clip4	0.14191	0.0364	0.2565	1.49638	0.106399	7.24486e-193	13.9328
Retn	0.714003	0.1443	0.2021	0.0460829	0.00231303	1.47916e-11	13.9096
Slc17a7	0.00441745	0.0008	0.1811	2.86373	0.205089	1.26376e-231	13.8956
Tmem91	0.366528	0.0265	0.0723	0.719552	0.0508867	8.76342e-72	13.8678
Galnt3	0.0430416	0.009	0.2091	0.0566162	0.00308404	8.02979e-12	13.8628
Prkcb	0.0234234	0.0039	0.1665	36.7749	2.65459	0	13.8481
Dync1i1	0.0224924	0.0037	0.1645	3.4187	0.245952	0	13.8436
Chrna4	0.067635	0.0149	0.2203	0.536537	0.0377795	4.26942e-43	13.8356
Ripply2	0.433306	0.0523	0.1207	0.120474	0.0077101	3.07632e-27	13.8315
Syndig1l	0.0936471	0.0199	0.2125	0.0671494	0.00385505	1.15767e-10	13.8308
Apol8	0.439608	0.0808	0.1838	0.0138249	0	0.000502608	13.8249
Lrg1	0.207882	0.0691	0.3324	0.0138249	0	0.000319459	13.8249
C77370	0.21357	0.0277	0.1297	2.44174	0.17579	2.14837e-245	13.8115
Pde11a	0.0480497	0.0085	0.1769	0.0776827	0.00462606	6.52999e-17	13.8077
Lyzl4	0.217391	0.0435	0.2001	0.0243581	0.00077101	5.93728e-06	13.7538
Cxxc4	0.0894161	0.0049	0.0548	0.755102	0.0539707	1.33119e-114	13.7364
Mlip	0.491245	0.0505	0.1028	0.522054	0.0370085	1.11313e-72	13.7352
Lingo3	0.0213	0.0058	0.2723	0.532587	0.0377795	1.02444e-72	13.7337
Gipc2	0.0810452	0.0183	0.2258	0.0348914	0.00154202	6.14362e-07	13.7258
Ecel1	0.035205	0.0079	0.2244	0.0348914	0.00154202	8.69137e-06	13.7258
Scn2a1	0.00334288	0.0007	0.2094	17.1126	1.24595	0	13.7235
Syt4	0.0485729	0.0097	0.1997	7.72284	0.562066	0	13.7157
Spata2l	0.0787959	0.0178	0.2259	0.835418	0.0601388	1.92924e-131	13.6643
Cdk14	0.0743215	0.0178	0.2395	3.51547	0.256746	4.14988e-264	13.6393
Fxyd2	0.202513	0.0822	0.4059	0.223831	0.0154202	1.85089e-47	13.6315
Dnm1	0.060025	0.0144	0.2399	14.3068	1.04857	0	13.631
Sncb	0.0739394	0.0122	0.165	2.88874	0.211257	4.51433e-231	13.6097
Runx1t1	0.0223953	0.0023	0.1027	2.18433	0.159599	2.04292e-221	13.6011
Ccl17	0.373236	0.082	0.2197	0.0658328	0.00385505	4.39789e-16	13.5597
Iqgap2	0.164661	0.0342	0.2077	3.64582	0.268311	4.99089e-195	13.5376
AI593442	0.211575	0.0223	0.1054	4.79394	0.353123	9.05639e-283	13.5375
Panx2	0.0247967	0.0061	0.246	0.315997	0.0223593	1.3769e-64	13.5277
Egr4	0.0619024	0.0123	0.1987	0.805793	0.0585968	1.99549e-98	13.5208
Camk4	0.189332	0.0465	0.2456	3.80579	0.280648	2.55811e-287	13.5126
Galnt14	0.0301612	0.0058	0.1923	0.471363	0.0339244	2.06562e-44	13.4966
Ptpn5	0.098688	0.0173	0.1753	1.83344	0.134927	1.01307e-205	13.4885
Cox6a2	0.0571155	0.0179	0.3134	0.231731	0.0161912	7.95176e-11	13.4796
Lefty2	0.199808	0.0416	0.2082	0.034233	0.00154202	1.78723e-08	13.4669
Actr3b	0.101566	0.0201	0.1979	1.1343	0.0832691	6.18727e-160	13.4604
Ndn	0.0976501	0.0187	0.1915	6.79855	0.505012	0	13.4356
Syt3	0.0206121	0.0033	0.1601	0.890059	0.0655359	1.10231e-143	13.3771
Syt13	0.057971	0.0096	0.1656	2.6603	0.19815	7.1491e-266	13.3583
Mageb16	0.69414	0.1078	0.1553	0.0750494	0.00462606	4.59393e-14	13.3396
Cygb	0.0591716	0.011	0.1859	1.04147	0.077101	9.71916e-58	13.335
Psd	0.0715223	0.0109	0.1524	2.18104	0.162683	8.02683e-215	13.3248
Dll3	0.135512	0.0253	0.1867	0.0645161	0.00385505	7.71006e-13	13.2885
Ptprn	0.200767	0.0314	0.1564	8.41343	0.632228	0	13.2866
Dbn1	0.23807	0.0449	0.1886	3.07307	0.230532	7.18622e-294	13.2728
Doc2a	0.0664207	0.009	0.1355	0.421988	0.0308404	1.25627e-60	13.2532
Nmnat2	0.00790306	0.0015	0.1898	1.43252	0.10717	1.6189e-170	13.2432
AW551984	0.428999	0.0861	0.2007	0.0947992	0.00616808	7.40616e-12	13.2252
Rspo3	0.155356	0.0277	0.1783	1.24687	0.0932922	3.28054e-142	13.2235
Tfr2	0.135796	0.025	0.1841	0.125082	0.00848111	1.60989e-26	13.1928
Ttc9b	0.17653	0.0176	0.0997	1.71165	0.128759	1.32353e-179	13.191
Plcl2	0.026574	0.0065	0.2446	1.13167	0.0848111	6.73888e-182	13.1879
Fbxo41	0.20695	0.053	0.2561	1.64845	0.124133	6.27397e-198	13.1736
Trim66	0.171429	0.0342	0.1995	0.297564	0.0215883	1.88297e-40	13.1734
Slitrk3	0.0387538	0.0051	0.1316	1.38381	0.104086	9.516e-175	13.1683
Mroh5	0.391119	0.4034	1.0314	0.0131666	0	0.00012946	13.1666
Ankrd7	0.409967	0.0617	0.1505	0.0131666	0	3.36181e-05	13.1666
Trhr2	0.137943	0.0393	0.2849	0.0131666	0	0.000203226	13.1666
Ydjc	0.024181	0.0031	0.1282	0.479921	0.0354665	1.47247e-90	13.1606
Btbd11	0.175749	0.0516	0.2936	0.327189	0.0239013	1.1114e-27	13.1394
Numbl	0.075693	0.0142	0.1876	1.40026	0.105628	7.74516e-212	13.1322
Nyap1	0.0956306	0.01455	0.15195	0.468071	0.0346955	3.37278e-87	13.1129
Osbpl6	0.025746	0.0044	0.1709	1.65043	0.124904	4.27522e-219	13.1087
Alox12b	0.0550582	0.0123	0.2234	0.0737327	0.00462606	2.90256e-17	13.1056
Ttll11	0.115269	0.0268	0.2325	0.395655	0.0292984	2.87231e-65	13.0586
Slc6a7	0.0171931	0.0043	0.2501	1.27979	0.0971473	6.10963e-152	13.0395
Rab15	0.0204276	0.0043	0.2105	2.39434	0.182729	9.83683e-238	13.0319
Bend6	0.294709	0.1114	0.378	1.55826	0.118736	2.31499e-161	13.0142
2010107G23Rik	0.164576	0.02255	0.13795	0.514154	0.0385505	5.92055e-85	12.9999
Olfm1	0.0163636	0.0018	0.11	21.8446	1.68157	0	12.9829
Car7	0.0364338	0.0085	0.2333	0.342989	0.0254433	1.13051e-66	12.9707
Tmem151b	0.0212901	0.0067	0.3147	1.23107	0.0940632	3.3188e-150	12.95
Grin2b	0.0087007	0.0015	0.1724	16.3055	1.25983	0	12.9323
Syt1	0.00711974	0.0011	0.1545	43.6188	3.38088	0	12.8978
A730017C20Rik	0.183038	0.0382	0.2087	0.845293	0.0647648	2.21951e-142	12.8533
Kcnj4	0.0329843	0.0126	0.382	2.18762	0.169622	1.76043e-185	12.8214
2900011O08Rik	0.0351648	0.0064	0.182	4.51745	0.352352	0	12.7846
Trim46	0.125	0.0282	0.2256	1.40224	0.108712	2.11715e-176	12.781
Scml4	0.0688073	0.021	0.3052	0.131007	0.00925212	6.80183e-23	12.7786
Fgf10	0.190027	0.0282	0.1484	0.131007	0.00925212	2.76485e-26	12.7786
Dzank1	0.175688	0.0198	0.1127	1.96972	0.153431	6.62978e-205	12.7547
Chrm4	0.0226866	0.0038	0.1675	0.179724	0.0131072	1.24311e-39	12.7399
Ccdc177	0.0220441	0.0055	0.2495	0.502962	0.0385505	3.53603e-78	12.717
Gprin3	0.56653	0.152	0.2683	0.20869	0.0154202	4.48372e-40	12.7093
Slc2a3	0.0954749	0.02715	0.2843	2.5497	0.199692	5.75228e-261	12.7046
Mast1	0.0334395	0.0063	0.1884	0.961817	0.074788	2.53821e-137	12.6909
Rhov	0.0265734	0.0038	0.143	0.100724	0.00693909	5.28318e-18	12.6871
Dcaf12l1	0.047235	0.0082	0.1736	2.16458	0.169622	1.58797e-228	12.6864
Rell2	0.215686	0.0209	0.0969	0.374589	0.0285274	2.40208e-69	12.6861
Sstr1	0.0486565	0.0067	0.1377	0.648453	0.0501157	4.09765e-74	12.686
Sgtb	0.0136223	0.0044	0.323	1.68466	0.131843	1.42708e-221	12.6816
Ppp1r14c	0.0978661	0.0266	0.2718	0.423305	0.0323824	6.59669e-81	12.6805
Trim32	0.028016	0.0049	0.1749	2.05596	0.161141	9.26044e-240	12.6801
Zdhhc2	0.0870175	0.0124	0.1425	1.30086	0.101773	1.99552e-166	12.6575
Chgb	0.369128	0.066	0.1788	7.44437	0.58751	0	12.6495
Fgf14	0.378777	0.1028	0.2714	0.480579	0.0370085	4.91443e-74	12.644
Hpse	0.24366	0.0759	0.3115	0.0223831	0.00077101	2.25838e-05	12.6386
B3gnt8	0.0868331	0.0153	0.1762	0.0223831	0.00077101	6.40248e-07	12.6386
Pcdha2	0.143577	0.0342	0.2382	0.0710994	0.00462606	4.21912e-13	12.6375
Cecr6	0.059364	0.0084	0.1415	1.05464	0.0824981	1.03031e-147	12.6307
Hrh3	0.236879	0.0668	0.282	0.888084	0.0693909	1.96276e-81	12.6165
Sez6l	0.0713381	0.0169	0.2369	2.20474	0.174248	5.48697e-228	12.5807
Nipsnap1	0.0790402	0.0112	0.1417	2.98683	0.2367	0	12.5656
Olfm2	0.0481829	0.0118	0.2449	0.458196	0.0354665	5.86516e-67	12.5649
Pcsk1n	0.117953	0.0136	0.1153	3.03357	0.240555	8.54526e-244	12.5585
Samd5	0.116158	0.0179	0.1541	0.379855	0.0292984	1.02842e-55	12.5371
Gaa	0.152969	0.0389	0.2543	4.9289	0.392444	0	12.5276
Kcnk12	0.0120267	0.0027	0.2245	0.0704411	0.00462606	1.04923e-16	12.5205
Sms	0.0767196	0.0087	0.1134	2.93548	0.233616	8.45778e-287	12.5119
Zim1	0.229891	0.0423	0.184	0.0125082	0	0.00124896	12.5082
Bex2	0.0801291	0.0273	0.3407	5.80974	0.464148	0	12.4901
Smarca1	0.0454196	0.0059	0.1299	1.37591	0.109483	1.8051e-174	12.4535
Sh2d5	0.140625	0.0252	0.1792	0.866359	0.0686199	8.08962e-142	12.4441
Shisa7	0.0995261	0.0126	0.1266	2.22844	0.178103	1.03547e-228	12.4422
Pianp	0.114698	0.0135	0.1177	1.29691	0.103315	1.41458e-170	12.4326
Zwint	0.0967569	0.0361	0.3731	9.97038	0.801079	3.45705e-244	12.4307
Rab40b	0.0371204	0.0066	0.1778	0.999342	0.079414	1.54036e-130	12.4275
Myh7	0.00415601	0.0013	0.3128	0.242265	0.0185042	2.6695e-40	12.4211
Egfem1	0.456146	0.1321	0.2896	0.318631	0.0246723	1.46157e-54	12.4114
Scg2	0.111051	0.0205	0.1846	11.4806	0.924441	0	12.4055
Slc35f1	0.0261876	0.0043	0.1642	1.35747	0.108712	3.74406e-150	12.373
Rnf128	0.0677587	0.0091	0.1343	0.869651	0.0693909	8.06347e-118	12.3546
Ngfrap1	0.0159332	0.0042	0.2636	13.6195	1.10254	0	12.3416
Myt1l	0.1578	0.0264	0.1673	9.14088	0.74017	0	12.3331
D130043K22Rik	0.256637	0.0435	0.1695	0.620803	0.0493446	6.04923e-112	12.3311
Crlf1	0.0261175	0.0052	0.1991	0.221198	0.0169622	6.83889e-41	12.3146
Srsf12	0.29883	0.3958	1.3245	0.40158	0.0316114	4.71467e-77	12.3141
Frmd7	0.110236	0.0154	0.1397	0.0691244	0.00462606	3.37758e-12	12.2865
Clstn2	0.0780754	0.0172	0.2203	0.930217	0.074788	3.76564e-120	12.2739
Gprasp2	0.293035	0.0589	0.201	3.5214	0.286045	4.41231e-293	12.2678
Nmbr	0.330122	0.1268	0.3841	0.0217248	0.00077101	3.53082e-05	12.2669
Theg	0.510627	0.0937	0.1835	0.0217248	0.00077101	2.25838e-05	12.2669
Sh3gl2	0.0159509	0.0026	0.163	7.11126	0.579029	0	12.2602
Foxg1	0.00728597	0.0008	0.1098	2.93219	0.238242	1.06569e-290	12.2562
Nanos1	0.175376	0.0396	0.2258	0.399605	0.0316114	2.29842e-77	12.2535
Tspyl5	0.208729	0.044	0.2108	1.2686	0.102544	8.74708e-161	12.2517
C1qtnf4	0.034936	0.0101	0.2891	1.00329	0.0809561	6.11753e-143	12.2418
Ldoc1	0.273769	0.0812	0.2966	0.0592495	0.00385505	2.65865e-11	12.2037
Kcnh3	0.034405	0.0061	0.1773	1.05596	0.0855821	7.68396e-156	12.196
Mgat5b	0.0714574	0.0177	0.2477	0.312706	0.0246723	1.58e-52	12.1807
Hcn3	0.0231328	0.0035	0.1513	0.62212	0.0501157	1.98844e-91	12.1708
Cpne8	0.00913937	0.0024	0.2626	3.12508	0.255975	7.7795e-210	12.161
Kit	0.170396	0.0396	0.2324	3.05727	0.250578	1.77784e-139	12.1524
Necap1	0.0744625	0.0142	0.1907	3.66294	0.300694	0	12.1412
Dlg4	0.133216	0.0227	0.1704	5.70507	0.469545	0	12.1244
Slitrk5	0.0408163	0.0052	0.1274	2.27979	0.187355	1.12954e-240	12.1037
Arg2	0.154674	0.0273	0.1765	0.0493746	0.00308404	8.10078e-12	12.0896
Cdh9	0.0663308	0.0158	0.2382	0.226465	0.0177332	1.35135e-32	12.0889
Cdk5r2	0.0506808	0.0067	0.1322	2.12377	0.175019	6.91547e-250	12.0655
Ptpn3	0.0610248	0.0106	0.1737	0.700461	0.0570547	2.12955e-102	12.0655
Dkkl1	0.223617	0.057	0.2549	0.225806	0.0177332	6.74489e-21	12.0538
Eno1	0.180579	0.060175	0.288375	0.0678078	0.00462606	2.05082e-15	12.0524
Sptb	0.0323095	0.0081	0.2507	0.959842	0.078643	1.98653e-136	12.0518
Asic2	0.131307	0.0229	0.1744	1.81303	0.149576	1.0406e-211	12.0407
Gnal	0.0643588	0.0132	0.2051	0.995392	0.0817271	7.7329e-103	12.0322
Tmem130	0.246035	0.0543	0.2207	3.24885	0.269082	3.24373e-237	12.0291
Pcsk2	0.0137322	0.0028	0.2039	13.2574	1.10177	0	12.0219
B3galt2	0.103635	0.0191	0.1843	2.53522	0.210486	5.62762e-232	11.9877
Nat8l	0.0184941	0.0014	0.0757	2.20211	0.182729	7.72699e-251	11.9856
Cmas	0.0248048	0.0054	0.2177	1.96116	0.162683	6.92578e-249	11.9814
Inhbb	0.00609756	0.001	0.164	0.298223	0.0239013	1.1974e-43	11.9762
Fbxo34	0.262747	0.0639	0.2432	1.74654	0.14495	2.34677e-220	11.9667
Tub	0.0248329	0.0052	0.2094	2.06715	0.171935	1.86343e-234	11.9533
Nt5dc3	0.0463954	0.013	0.2802	1.38512	0.11488	1.4221e-166	11.953
Nt5dc2	0.0105886	0.0034	0.3211	0.242265	0.0192753	8.06424e-29	11.9488
Pnmal2	0.183616	0.0325	0.177	5.13891	0.429453	0	11.9384
Tceal6	0.296637	0.0265	0.08935	2.03621	0.169622	4.94945e-238	11.934
Adcy9	0.0728919	0.0153	0.2099	2.08032	0.173477	1.16527e-207	11.9231
Moxd1	0.143994	0.038	0.2639	0.0394997	0.00231303	2.05865e-06	11.9225
Klhl14	0.0116641	0.0015	0.1286	0.0302831	0.00154202	5.06061e-05	11.913
Ppp1r1a	0.233453	0.0261	0.1118	1.72021	0.143408	8.93191e-185	11.9122
Megf11	0.0472779	0.0066	0.1396	0.36998	0.0300694	2.46817e-50	11.9082
Runx2	0.0303234	0.0045	0.1484	0.526004	0.0431766	2.4972e-72	11.9069
Hectd2	0.125919	0.0274	0.2176	0.498354	0.0408635	5.84122e-90	11.9043
Npas1	0.0858726	0.0155	0.1805	0.645161	0.0531997	8.00777e-23	11.9034
Adcy8	0.0211549	0.0037	0.1749	0.589862	0.0485736	5.28445e-84	11.8987
Klhl34	0.223252	0.0313	0.1402	0.268598	0.0215883	1.70585e-46	11.891
Herc3	0.0291815	0.0041	0.1405	2.6366	0.22128	1.14351e-278	11.8616
Jakmip1	0.0186506	0.0034	0.1823	0.907834	0.075559	5.9715e-148	11.858
Epyc	0.112302	0.0262	0.2333	0.0118499	0	8.25284e-05	11.8499
Allc	0.15528	0.035	0.2254	0.0118499	0	0.00496561	11.8499
Gzmk	0.169516	0.0476	0.2808	0.0118499	0	0.000319459	11.8499
Pcdha4	0.125777	0.0263	0.2091	0.0118499	0	8.25284e-05	11.8499
Cyp26a1	0.0710117	0.0146	0.2056	0.0118499	0	0.000792214	11.8499
Tnni3k	0.0885051	0.0164	0.1853	0.0118499	0	0.000203226	11.8499
Cd163l1	0.301274	0.0473	0.157	0.0118499	0	0.000319459	11.8499
Pde2a	0.106094	0.02175	0.1899	4.31797	0.364688	0	11.8078
Abhd8	0.0495442	0.0125	0.2523	1.0948	0.0917502	2.62879e-156	11.8037
Raver2	0.139876	0.0248	0.1773	0.56682	0.0470316	6.59348e-87	11.801
Arhgef25	0.158582	0.0255	0.1608	4.13693	0.35081	8.9383e-292	11.759
Usp29	0.283691	0.0781	0.2753	0.835418	0.0701619	2.09282e-88	11.7397
Gria3	0.0203046	0.0016	0.0788	8.79197	0.748651	0	11.7281
Zfp786	0.573227	0.0865	0.1509	0.0388413	0.00231303	3.10244e-09	11.7238
Penk	0.0661157	0.0184	0.2783	0.815668	0.0686199	1.79878e-42	11.716
Cadps	0.0608434	0.0101	0.166	5.41145	0.461064	0	11.7115
Epha4	0.00863132	0.0014	0.1622	11.7617	1.00386	4.6601e-291	11.7049
Baiap2	0.0203879	0.0041	0.2011	6.06452	0.518119	9.8615e-275	11.6823
Cst6	0.205034	0.0334	0.1629	0.164582	0.0131072	5.67734e-28	11.6665
Sptbn2	0.0319865	0.0057	0.1782	4.05727	0.346955	0	11.6604
Large	0.0226095	0.0048	0.2123	3.54378	0.303778	9.14094e-284	11.6274
Myadml2	0.490201	0.1826	0.3725	0.0473996	0.00308404	2.50457e-09	11.6061
Tmem198	0.0106222	0.0014	0.1318	0.369322	0.0308404	5.32e-74	11.5992
Cep170b	0.132252	0.0269	0.2034	1.69256	0.14495	5.95844e-213	11.5969
Fam78b	0.128639	0.0243	0.1889	0.323897	0.0269854	4.06353e-64	11.5738
Syngr1	0.0141677	0.0036	0.2541	5.13891	0.443331	0	11.5655
Epha3	0.0292988	0.0061	0.2082	0.368005	0.0308404	5.17854e-61	11.5578
Plxna4	0.0103872	0.0022	0.2118	2.4549	0.212028	7.76021e-227	11.5239
Ankrd34c	0.208791	0.0228	0.1092	0.0204082	0.00077101	5.50853e-05	11.5235
Dclk3	0.202227	0.0454	0.2245	0.384463	0.0323824	4.58929e-53	11.5169
Ppfia3	0.0167387	0.0031	0.1852	1.08558	0.0932922	3.96688e-159	11.513
Slc30a3	0.168576	0.0309	0.1833	2.07834	0.179645	1.21229e-151	11.5051
Reep2	0.083045	0.0216	0.2601	1.90915	0.164996	5.70111e-243	11.5012
Glra2	0.0159363	0.002	0.1255	0.188282	0.0154202	2.08629e-19	11.4665
Dmtn	0.0960476	0.0226	0.2353	4.38578	0.38165	0	11.4616
Asns	0.0612335	0.0139	0.227	3.04147	0.264456	4.18345e-275	11.4575
Peli3	0.0927117	0.0173	0.1866	0.0467413	0.00308404	2.81127e-10	11.4449
Ppfia4	0.0712682	0.0127	0.1782	0.813035	0.0701619	4.92838e-113	11.4251
Plxna1	0.0126965	0.0021	0.1654	1.19157	0.103315	1.96473e-136	11.4228
Slc45a1	0.0263911	0.0083	0.3145	0.777485	0.0670779	2.57916e-117	11.4205
Syt12	0.0238741	0.0044	0.1843	0.556945	0.0478026	5.30393e-86	11.4122
Snap91	0.0836286	0.0118	0.1411	7.92298	0.693909	0	11.4015
Ppp2r2b	0.143811	0.0237	0.1648	4.49111	0.393215	0	11.3925
Cdkl1	0.119789	0.0227	0.1895	0.265964	0.0223593	1.26604e-47	11.3858
Met	0.0931542	0.0215	0.2308	0.292298	0.0246723	2.7956e-43	11.3857
Gabra4	0.0693671	0.0137	0.1975	4.03818	0.353894	3.65634e-290	11.3786
Vstm5	0.208703	0.047	0.2252	0.221198	0.0185042	1.70333e-42	11.341
Lrfn2	0.0275436	0.0049	0.1779	0.238315	0.0200463	1.86212e-48	11.3234
Extl1	0.222567	0.043	0.1932	1.04147	0.0909792	5.7243e-140	11.3229
Dpysl5	0.0751087	0.01495	0.182	0.447663	0.0385505	1.1816e-63	11.3188
Tro	0.498817	0.1054	0.2113	3.98157	0.351581	0	11.2926
B4galnt1	0.156195	0.0266	0.1703	1.04608	0.0917502	9.90273e-169	11.2785
Tusc3	0.0117012	0.0013	0.1111	2.30349	0.203547	1.6696e-235	11.2614
Cdkl2	0.125913	0.0224	0.1779	1.56485	0.138011	3.22192e-207	11.257
Tbata	0.557178	0.1145	0.2055	0.175774	0.0146492	7.2706e-35	11.2321
Baiap2l1	0.109847	0.028	0.2549	0.305464	0.0262143	4.28565e-27	11.2244
Prss12	0.127764	0.026	0.2035	0.348255	0.0300694	2.32719e-42	11.209
Lgi1	0.0290939	0.0035	0.1203	2.55958	0.227448	1.41754e-272	11.2042
Sp8	0.00858369	0.0018	0.2097	0.157999	0.0131072	1.34316e-12	11.1999
Vsig8	0.136792	0.0203	0.1484	0.0111916	0	0.000319459	11.1916
Sgcd	0.0397112	0.0033	0.0831	0.0111916	0	0.00124896	11.1916
Gjd3	0.0198735	0.0044	0.2214	0.0111916	0	0.00012946	11.1916
Grxcr2	0.207477	0.0505	0.2434	0.0111916	0	0.00789906	11.1916
Pax2	0.0799087	0.0035	0.0438	0.0111916	0	0.000203226	11.1916
Hsf4	0.323333	0.0485	0.15	0.0111916	0	0.00012946	11.1916
C2cd4a	0.176157	0.0529	0.3003	0.0111916	0	0.000792214	11.1916
Wdr17	0.122411	0.0266	0.2173	0.65767	0.0578258	3.93309e-102	11.18
Faxc	0.0325671	0.0034	0.1044	1.03687	0.0917502	1.45256e-148	11.1791
Pcdha3	0.123775	0.0303	0.2448	0.123107	0.0100231	1.48174e-23	11.1681
Chrm3	0.066838	0.0156	0.2334	2.26465	0.202005	9.25303e-200	11.1556
Sytl1	0.161869	0.0343	0.2119	0.0197498	0.00077101	0.000134316	11.1517
Atp2c2	0.141297	0.044	0.3114	0.0197498	0.00077101	3.81347e-06	11.1517
Cnrip1	0.0193926	0.0053	0.2733	2.83739	0.253662	1.40343e-279	11.1418
Cbln4	0.0145688	0.0025	0.1716	0.217248	0.0185042	1.34014e-23	11.1385
Chst9	0.224604	0.044	0.1959	0.0283081	0.00154202	1.35373e-05	11.1361
Rtbdn	0.326829	0.0804	0.246	0.0283081	0.00154202	2.8033e-08	11.1361
Tmem150c	0.0146013	0.0039	0.2671	0.774852	0.0686199	2.94562e-100	11.1297
Brinp2	0.0438662	0.0059	0.1345	1.81303	0.161912	3.0488e-207	11.1289
Tiam2	0.178841	0.0355	0.1985	0.35418	0.0308404	5.60124e-52	11.1236
Gm14295	0.322581	0.103	0.3193	0.0454246	0.00308404	1.16524e-10	11.1225
Kcnn2	0.0151357	0.0015	0.099	1.50625	0.134927	4.06178e-166	11.0814
Lrrc10b	0.0665236	0.0093	0.1398	0.327189	0.0285274	5.62364e-50	11.0809
Tmem38a	0.0635569	0.0109	0.1715	2.17775	0.195837	4.12002e-251	11.0637
Stk32c	0.0434978	0.0097	0.223	0.641211	0.0570547	3.0121e-71	11.0449
Pcdhb13	0.235849	0.05	0.212	0.0789993	0.00616808	7.85085e-14	11.021
Mctp1	0.0765172	0.0087	0.1137	0.894009	0.080185	1.25694e-91	11.012
Synj1	0.0934579	0.018	0.1926	10.3535	0.939861	0	11.0043
Gls2	0.14088	0.0397	0.2818	0.214615	0.0185042	2.6766e-39	11.0035
Vwc2l	0.0307692	0.0024	0.078	0.0618828	0.00462606	5.01911e-11	10.9993
Serinc2	0.0761523	0.0152	0.1996	0.121132	0.0100231	7.44157e-22	10.9889
Kcnq2	0.021843	0.0032	0.1465	3.17643	0.288358	5.25627e-251	10.9775
Ank1	0.0550107	0.0129	0.2345	0.213957	0.0185042	1.19045e-37	10.9697
Cacnb1	0.0423053	0.0069	0.1631	1.3792	0.124904	3.24011e-169	10.9544
Cdh8	0.102236	0.0192	0.1878	0.998025	0.0902082	2.49063e-136	10.9423
Dapk1	0.0164213	0.0029	0.1766	1.81633	0.164996	5.83093e-214	10.942
Agbl4	0.100624	0.0355	0.3528	0.20474	0.0177332	1.34591e-38	10.9292
Urah	0.181074	0.0354	0.1955	0.036208	0.00231303	1.65579e-08	10.929
Bhlhb9	0.122034	0.0252	0.2065	1.09743	0.0994603	1.16894e-171	10.924
Fam65b	0.22801	0.0534	0.2342	1.83476	0.167309	3.17305e-211	10.9011
Dlgap3	0.0200669	0.0018	0.0897	1.07702	0.0979183	1.80509e-166	10.888
Emx1	0.0497076	0.0051	0.1026	0.229098	0.0200463	2.31801e-38	10.8855
Rab3d	0.0272979	0.0079	0.2894	0.321264	0.0285274	3.14304e-52	10.8802
Gnl1	0.0556823	0.0122	0.2191	1.395	0.127217	1.86436e-206	10.88
Agap2	0.0334029	0.0048	0.1437	3.39829	0.311488	8.13399e-303	10.8749
A830018L16Rik	0.157548	0.0239	0.1517	1.26004	0.11488	3.31445e-148	10.8736
Snph	0.156933	0.0524	0.3339	2.53061	0.232074	3.11649e-256	10.8575
Ifngr2	0.378927	0.0989	0.261	1.21593	0.111025	6.64482e-170	10.8541
Iqsec3	0.061809	0.0123	0.199	0.83081	0.075559	5.60917e-120	10.8519
Chpf	0.0564629	0.0121	0.2143	1.51613	0.138782	1.40343e-195	10.8464
Nrxn3	0.0120879	0.0011	0.091	10.8361	0.998458	9.61504e-299	10.842
Gnaz	0.00546189	0.0023	0.4211	0.737986	0.0670779	2.19327e-124	10.8403
Gprasp1	0.30972	0.0564	0.1821	7.71494	0.710871	0	10.8376
Sptbn4	0.0146056	0.003	0.2054	1.53983	0.141095	2.33783e-180	10.8366
Hspa12a	0.027423	0.0073	0.2662	4.69585	0.432537	4.91247e-287	10.8315
Dock4	0.0624056	0.0124	0.1987	3.08229	0.283732	2.41687e-201	10.8252
Kcnma1	0.147748	0.0164	0.111	5.87755	0.54202	0	10.8238
Gpr12	0.0579946	0.0107	0.1845	0.511521	0.0462606	3.12992e-76	10.8234
Ttc19	0.160062	0.0206	0.1287	1.25411	0.11488	9.30733e-180	10.8225
Sidt1	0.0458295	0.01	0.2182	1.62804	0.149576	1.6136e-179	10.8121
Sfxn3	0.0286269	0.0059	0.2061	1.53456	0.141095	1.12203e-206	10.7996
Plk2	0.0395944	0.0082	0.2071	6.89796	0.638396	0	10.7882
Nedd4l	0.0499734	0.0094	0.1881	1.80645	0.166538	5.89979e-216	10.7823
Add2	0.047196	0.0085	0.1801	3.58723	0.332305	1.58915e-296	10.7626
Tspyl3	0.458451	0.0651	0.142	0.607637	0.0555127	8.52286e-82	10.7522
Kcnq5	0.0480157	0.0098	0.2041	1.02962	0.0948342	2.85175e-110	10.7438
Camsap3	0.0991649	0.019	0.1916	0.333772	0.0300694	5.74048e-68	10.7428
Gabrg2	0.00937012	0.0018	0.1921	7.83081	0.728604	0	10.733
Gal	0.331562	0.0312	0.0941	0.0355497	0.00231303	0.000155746	10.7303
Dpf1	0.0448792	0.0078	0.1738	0.945359	0.0871241	4.24077e-135	10.7276
Kcnab3	0.107461	0.0157	0.1461	0.44898	0.0408635	2.63189e-56	10.7248
Prrt3	0.352288	0.0508	0.1442	0.431863	0.0393215	9.97365e-71	10.7105
Pak3	0.0282943	0.0035	0.1237	4.51086	0.4202	0	10.7095
Snurf	0.128366	0.0174	0.1361	19.9895	1.86739	0	10.6988
Wnt9a	0.120856	0.035	0.2896	0.200132	0.0177332	9.91391e-36	10.6832
Gria2	0.00866551	0.001	0.1154	47.0046	4.40324	0	10.6726
Cntnap5b	0.343511	0.0675	0.1965	0.22449	0.0200463	2.15884e-38	10.6665
Rnf150	0.0731071	0.0112	0.1532	1.39171	0.12953	3.99903e-184	10.662
Pgbd5	0.0142538	0.0051	0.3578	2.92034	0.272938	3.41556e-260	10.6606
Lmtk2	0.341667	0.0984	0.288	1.90059	0.177332	2.33447e-226	10.6576
Klhl3	0.05221	0.0176	0.3371	0.076366	0.00616808	3.23194e-14	10.6536
Stxbp5l	0.0338134	0.0054	0.1597	3.88611	0.363917	5.31151e-283	10.6493
Fam163b	0.00890631	0.0025	0.2807	0.62607	0.0578258	6.42373e-75	10.6428
B4galt6	0.180084	0.0642	0.3565	3.87031	0.363146	2.28148e-280	10.6285
Fbxl15	0.0383693	0.0048	0.1251	0.477288	0.0439476	6.0369e-88	10.6188
Robo1	0.0434943	0.0118	0.2713	0.665569	0.0616808	8.12311e-89	10.6184
Zfp804b	0.533025	0.1267	0.2377	0.0269914	0.00154202	5.63562e-06	10.6181
Atp2b1	0.0237596	0.0068	0.2862	62.4832	5.89206	0	10.6028
Itpr1	0.0384794	0.0083	0.2157	4.90586	0.461835	1.79738e-288	10.5996
Triqk	0.0591822	0.0165	0.2788	0.574062	0.0531997	1.53666e-96	10.5916
Scg5	0.108044	0.0137	0.1268	33.9697	3.2074	0	10.5877
Klhl23	0.0313093	0.0099	0.3162	1.36471	0.127988	2.32019e-187	10.5802
Fam19a2	0.120281	0.0137	0.1139	0.613562	0.0570547	4.3364e-51	10.5687
Ankrd45	0.276774	0.0628	0.2269	0.498354	0.0462606	1.51715e-86	10.5448
Cend1	0.15697	0.0143	0.0911	4.58723	0.434079	3.29746e-283	10.5434
Pld3	0.0750834	0.0135	0.1798	7.58657	0.718581	0	10.543
Ccdc178	0.550842	0.1636	0.297	0.0105332	0	0.00124896	10.5332
St8sia1	0.0774908	0.0168	0.2168	0.627386	0.0585968	1.02395e-84	10.5272
Gabrb1	0.0071736	0.001	0.1394	2.05201	0.194295	7.65949e-210	10.5072
Cbln1	0.0278481	0.0022	0.079	0.0915076	0.0077101	2.70707e-14	10.5059
Lmo7	0.222966	0.0666	0.2987	2.3318	0.22128	3.93716e-203	10.4904
Crtac1	0.0455624	0.0096	0.2107	2.82488	0.268311	2.76556e-174	10.4893
Celf3	0.0107991	0.001	0.0926	0.527979	0.0493446	1.34021e-94	10.4873
Gm1673	0.311216	0.1121	0.3602	1.25543	0.118736	1.29082e-169	10.485
Flywch2	0.34373	0.0529	0.1539	0.757735	0.0717039	2.51826e-101	10.4222
Pcdh8	0.0524899	0.0078	0.1486	1.48848	0.141866	2.19217e-118	10.4187
Got1	0.112179	0.0245	0.2184	8.56485	0.821126	0	10.4179
Gsta4	0.201965	0.0555	0.2748	2.86043	0.273709	7.23246e-224	10.4126
Neto1	0.00965665	0.0009	0.0932	1.23831	0.117965	1.7621e-102	10.4091
Ccdc129	0.581849	0.1045	0.1796	0.0184332	0.00077101	9.29536e-06	10.4083
Klrg1	0.51938	0.1541	0.2959	0.0184332	0.00077101	3.53229e-05	10.4083
Myl4	0.0771855	0.0181	0.2345	0.531271	0.0501157	9.58886e-16	10.3935
Abcc8	0.0133229	0.0034	0.2552	0.474654	0.0447186	1.11146e-78	10.3821
Pak6	0.0582878	0.0096	0.1647	0.378539	0.0354665	5.52346e-68	10.3805
Pcbd1	0.0219612	0.0043	0.1958	0.234365	0.0215883	1.13045e-27	10.3755
Bend4	0.223728	0.0677	0.3026	0.258065	0.0239013	1.01675e-37	10.3635
Stac2	0.0318949	0.0068	0.2132	0.233706	0.0215883	1.03088e-30	10.3464
Adam23	0.108132	0.0242	0.2238	2.57011	0.247494	5.41419e-245	10.3427
Atl1	0.0282343	0.0067	0.2373	4.88084	0.471087	0	10.3389
Rltpr	0.312193	0.0635	0.2034	0.129691	0.0115652	1.14927e-27	10.3215
Grasp	0.0445816	0.013	0.2916	1.02831	0.0986893	2.26871e-125	10.3151
Zkscan16	0.274984	0.0886	0.3222	0.14549	0.0131072	1.65891e-31	10.3132
Gm3086	0.265809	0.09915	0.38415	0.360105	0.0339244	6.58219e-67	10.311
Flot1	0.0055991	0.001	0.1786	1.31336	0.126446	2.71627e-182	10.3053
Sipa1l1	0.0364583	0.0077	0.2112	3.51415	0.340015	2.23882e-300	10.305
Car11	0.013579	0.0014	0.1031	1.93943	0.187355	1.12475e-226	10.2967
Hunk	0.0505535	0.0137	0.271	0.510204	0.0485736	3.39006e-76	10.2918
Rxfp3	0.0925719	0.0248	0.2679	0.0658328	0.00539707	7.07971e-07	10.2911
Mtmr7	0.0564166	0.0091	0.1613	1.1896	0.11488	5.64365e-162	10.2657
Atp2b3	0.00306044	0.0004	0.1307	0.983542	0.0948342	1.77353e-156	10.2629
Lrrc24	0.137075	0.0254	0.1853	0.627386	0.0601388	1.31681e-99	10.2617
Pja2	0.147916	0.0401	0.2711	20.9052	2.03701	0	10.2577
Stau2	0.307851	0.1192	0.3872	1.65504	0.16037	9.69369e-191	10.2562
Pim2	0.0414174	0.009	0.2173	0.674128	0.0647648	8.41273e-115	10.2506
Rundc3b	0.0310593	0.0056	0.1803	0.761027	0.073246	1.66917e-113	10.2501
Pde10a	0.0329562	0.0067	0.2033	1.13035	0.109483	3.1788e-155	10.2309
Isoc2b	0.244784	0.0528	0.2157	0.128374	0.0115652	2.13775e-26	10.2167
Sdr39u1	0.295345	0.0552	0.1869	1.30876	0.127217	3.00935e-177	10.2074
Trim37	0.0453347	0.0086	0.1897	4.33048	0.423285	0	10.2065
Scn8a	0.0361741	0.0118	0.3262	7.29493	0.713955	0	10.2033
Sstr3	0.0530396	0.013	0.2451	0.466096	0.0447186	4.69407e-68	10.1949
Zfp385b	0.378398	0.1044	0.2759	1.24951	0.12182	5.52266e-135	10.1735
Zfp697	0.115923	0.0265	0.2286	0.346939	0.0331534	1.03788e-61	10.1582
Grm1	0.0220835	0.0046	0.2083	1.32521	0.12953	2.93128e-127	10.1526
Tubg2	0.0396322	0.0125	0.3154	0.307439	0.0292984	6.30123e-59	10.147
Grid1	0.020582	0.0029	0.1409	0.330481	0.0316114	2.33117e-59	10.1339
Hook1	0.0425139	0.0069	0.1623	0.564845	0.0547417	7.57539e-100	10.1333
Celf5	0.035693	0.006	0.1681	7.65569	0.754819	0	10.129
1700037H04Rik	0.0973783	0.0182	0.1869	1.72614	0.169622	5.0186e-196	10.1167
Acvr1c	0.0290749	0.0066	0.227	0.58657	0.0570547	9.42285e-57	10.1037
Oxtr	0.0349844	0.0101	0.2887	0.21264	0.0200463	2.61361e-25	10.1035
Il17d	0.299765	0.1402	0.4677	0.0724161	0.00616808	9.74357e-16	10.1026
Cep19	0.0732778	0.0167	0.2279	1.71494	0.168851	1.47209e-220	10.0967
Lrfn4	0.0223953	0.0023	0.1027	0.352205	0.0339244	2.26472e-55	10.0848
Tac2	0.255994	0.0331	0.1293	1.37854	0.135698	4.31367e-06	10.0846
Calm2	0.276872	0.0662	0.2391	109.399	10.852	0	10.0801
Nol4	0.158348	0.0368	0.2324	1.73469	0.171164	7.00704e-179	10.0758
Adcy1	0.0429782	0.0071	0.1652	5.31468	0.527371	2.11434e-263	10.0586
Ntng1	0.11474	0.0137	0.1194	1.21988	0.120278	1.09497e-83	10.0586
Iqsec2	0.208875	0.0273	0.1307	1.78539	0.176561	3.1147e-223	10.055
Samd14	0.100318	0.0252	0.2512	0.227123	0.0215883	1.54847e-40	10.0549
Myo16	0.123653	0.0264	0.2135	0.0875576	0.0077101	3.46802e-20	10.0524
Mstn	0.0522059	0.0071	0.136	0.0177749	0.00077101	0.000514817	10.0366
Zglp1	0.160763	0.0236	0.1468	0.0177749	0.00077101	2.26475e-05	10.0366
Ido2	0.205382	0.0435	0.2118	0.0487163	0.00385505	2.14691e-09	10.0341
Rasl11b	0.0409531	0.011	0.2686	1.97433	0.195837	5.66646e-190	10.0303
Eid2	0.275093	0.0444	0.1614	1.09019	0.107941	5.85176e-161	10.0071
Ttc3	0.213626	0.037	0.1732	35.9361	3.59214	0	10.0013
Tacr1	0.0286748	0.0059	0.2104	0.0408163	0.00308404	2.62625e-06	9.99411
Parp6	0.0804749	0.0061	0.0758	1.36603	0.135698	1.36192e-184	9.99307
Pgrmc1	0.218942	0.0786	0.359	10.7261	1.07247	0	9.99198
Lancl3	0.0504365	0.0104	0.2062	0.140882	0.0131072	4.29979e-19	9.98656
Kcnd3	0.00743218	0.002	0.2691	0.709677	0.0701619	4.64138e-92	9.97271
Dnajc27	0.164062	0.063	0.384	1.01712	0.101002	4.9384e-141	9.9715
Ankrd33b	0.169088	0.0454	0.2685	0.954575	0.0948342	5.00942e-117	9.96069
Klhl29	0.04375	0.007	0.16	0.754444	0.074788	4.46722e-85	9.95466
Map2	0.124612	0.0241	0.1934	5.45885	0.548188	0	9.93986
Atp4a	0.0276474	0.0053	0.1917	0.0329164	0.00231303	2.59214e-08	9.93543
Dscaml1	0.010411	0.0019	0.1825	1.25082	0.124904	2.41909e-162	9.93476
Tmem74b	0.122182	0.0168	0.1375	0.0941409	0.00848111	3.59485e-20	9.92931
Galnt16	0.040293	0.0066	0.1638	2.06781	0.207402	4.97242e-182	9.92222
Homer1	0.0550373	0.0118	0.2144	4.61883	0.464919	9.1256e-299	9.91337
Map1b	0.093777	0.0217	0.2314	28.8525	2.90979	0	9.91226
Pacsin1	0.0889055	0.0238	0.2677	3.84924	0.387818	0	9.89986
Limd2	0.0843931	0.0073	0.0865	1.06254	0.106399	6.23008e-140	9.89336
Tomm70a	0.0819224	0.015	0.1831	3.99013	0.402467	0	9.88959
Ogfrl1	0.166176	0.0452	0.272	4.87163	0.491904	6.12491e-280	9.88351
Cacna2d1	0.0197628	0.0035	0.1771	7.84463	0.793369	9.76414e-296	9.8753
Klf14	0.203125	0.0364	0.1792	0.00987492	0	0.00789906	9.87492
Csrnp3	0.0228659	0.006	0.2624	1.8736	0.188897	2.70574e-234	9.86638
Dcaf12l2	0.0492872	0.0121	0.2455	0.0934826	0.00848111	8.36852e-17	9.85987
Matk	0.0299164	0.0068	0.2273	2.12903	0.215112	3.68041e-229	9.85153
Mical2	0.125676	0.0186	0.148	2.14417	0.216654	1.1079e-193	9.8513
Cdk17	0.0156069	0.0027	0.173	5.20342	0.527371	1.27961e-305	9.84805
C530008M17Rik	0.435532	0.2628	0.6034	1.16392	0.117194	8.4672e-151	9.84761
Chrna3	0.0317303	0.0064	0.2017	0.0250165	0.00154202	6.02739e-06	9.84117
Gpr83	0.0440329	0.0107	0.243	0.214615	0.0208173	4.46228e-31	9.83693
Crip3	0.261624	0.0422	0.1613	0.040158	0.00308404	1.06288e-09	9.83291
Kif17	0.126691	0.0309	0.2439	0.131007	0.0123362	1.87753e-24	9.82346
Rpusd1	0.0579463	0.0136	0.2347	0.736669	0.074017	1.20635e-122	9.82003
Rhbdl1	0.0238777	0.0025	0.1047	0.312047	0.0308404	1.32285e-55	9.80036
Habp4	0.225225	0.025	0.111	1.24556	0.126446	1.59903e-176	9.77324
Ric3	0.201131	0.032	0.1591	1.44832	0.147263	1.1279e-176	9.7686
Ssx2ip	0.126897	0.0368	0.29	1.53785	0.156515	1.17254e-203	9.76322
Kalrn	0.0428106	0.0092	0.2149	6.64319	0.680031	0	9.7546
Fbxw7	0.0547619	0.0092	0.168	9.91113	1.01542	0	9.75101
Dfna5	0.316191	0.0953	0.3014	0.265306	0.0262143	6.81519e-41	9.74876
Unc119	0.0187845	0.0034	0.181	0.429888	0.0431766	4.26827e-68	9.73114
Krt222	0.121613	0.0202	0.1661	0.497038	0.0501157	2.90136e-76	9.72378
Ica1	0.116036	0.0233	0.2008	1.54575	0.158057	1.82293e-194	9.71823
Hs3st5	0.0229277	0.0052	0.2268	0.114549	0.0107941	3.79335e-17	9.71237
Pnmal1	0.382333	0.1121	0.2932	1.10862	0.113338	1.26651e-157	9.69598
Slc44a5	0.31563	0.0731	0.2316	0.331139	0.0331534	1.02048e-52	9.69563
Cacnb3	0.0217516	0.0038	0.1747	1.50362	0.154202	1.12102e-198	9.68815
Prdm8	0.120325	0.0296	0.246	0.292956	0.0292984	8.2529e-49	9.66903
Fam132a	0.215763	0.0386	0.1789	0.366689	0.0370085	5.41955e-64	9.64755
Hyls1	0.20398	0.0492	0.2412	0.16524	0.0161912	1.6195e-27	9.61191
Grin3a	0.0691341	0.0099	0.1432	2.21001	0.22899	1.83315e-136	9.60914
Flrt2	0.0424638	0.0091	0.2143	1.93548	0.200463	1.02488e-200	9.60716
Shc2	0.0899767	0.0193	0.2145	0.498354	0.0508867	2.50749e-78	9.60467
Adra1d	0.0631524	0.0121	0.1916	0.142857	0.0138782	3.77959e-25	9.60179
Ccdc109b	0.279282	0.0825	0.2954	0.142857	0.0138782	1.6325e-27	9.60179
Cenpv	0.249816	0.1019	0.4079	0.534562	0.0547417	9.56613e-77	9.58999
Rbfox3	0.211973	0.0216	0.1019	8.59579	0.895914	0	9.58374
Adam11	0.044963	0.0079	0.1757	2.37393	0.246723	4.60593e-250	9.58299
Fam81a	0.0613524	0.0137	0.2233	2.68334	0.279106	6.1753e-227	9.57976
Scai	0.0111576	0.0008	0.0717	3.02897	0.315343	2.53824e-233	9.57494
Cyb561	0.101396	0.0247	0.2436	1.27847	0.132614	2.09947e-152	9.56842
Ywhab	0.0206349	0.0052	0.252	14.4641	1.51195	0	9.56021
Irak1bp1	0.242549	0.0529	0.2181	0.665569	0.0686199	9.9196e-101	9.56005
Slc8a2	0.0742358	0.0136	0.1832	1.88808	0.196608	1.95828e-181	9.55472
Gna14	0.0273319	0.0063	0.2305	0.0315997	0.00231303	0.00199748	9.53802
Tdrd5	0.190517	0.0442	0.232	0.0315997	0.00231303	1.33657e-06	9.53802
Ngf	0.274361	0.0397	0.1447	0.0315997	0.00231303	5.56553e-07	9.53802
Stoml1	0.0867869	0.0178	0.2051	1.04542	0.108712	2.14095e-157	9.52877
Magee2	0.315156	0.0445	0.1412	0.273864	0.0277564	1.42274e-47	9.52361
Rogdi	0.0368147	0.0092	0.2499	5.15537	0.540478	2.91426e-302	9.52091
Pcdhb12	0.278189	0.0639	0.2297	0.134299	0.0131072	8.90847e-22	9.5199
Fancd2	0.260175	0.0505	0.1941	0.134299	0.0131072	9.43681e-23	9.5199
Cdh12	0.0397092	0.0071	0.1788	0.589203	0.0609098	6.48126e-83	9.51713
Nkrf	0.114947	0.0273	0.2375	0.589203	0.0609098	1.85341e-93	9.51713
Hrasls	0.131861	0.0197	0.1494	0.24424	0.0246723	1.15302e-46	9.51373
Stim2	0.0325918	0.0063	0.1933	2.15668	0.225906	4.66755e-214	9.50474
Shf	0.563926	0.131	0.2323	0.302172	0.0308404	5.04321e-44	9.49022
E130012A19Rik	0.487204	0.0514	0.1055	0.309414	0.0316114	7.1728e-42	9.48791
Cntnap1	0.0483504	0.0085	0.1758	1.48585	0.155744	4.07301e-159	9.47944
Nlgn1	0.0481752	0.0066	0.137	2.35286	0.247494	1.10722e-201	9.46848
St8sia3	0.0775128	0.0091	0.1174	4.61751	0.487278	0	9.45672
Smpd3	0.109152	0.0229	0.2098	3.41409	0.360062	1.34151e-273	9.45569
Snhg11	0.813407	0.1626	0.1999	39.1468	4.1488	0	9.43341
Slc2a6	0.11648	0.027	0.2318	1.01251	0.106399	9.77712e-147	9.42751
Meis2	0.0388471	0.0031	0.0798	1.4233	0.150347	1.3076e-101	9.40425
Mkl1	0.200477	0.0336	0.1676	0.755102	0.079414	1.06568e-106	9.39018
Klhl22	0.0861519	0.0135	0.1567	1.55102	0.164225	4.8885e-207	9.38732
Tceal3	0.260801	0.026	0.0997	0.905859	0.0956052	9.02791e-139	9.37691
Gpr39	0.172474	0.04885	0.2855	0.0961159	0.00925212	5.60742e-20	9.37522
Scn1b	0.0312744	0.004	0.1279	1.15866	0.122591	2.74412e-104	9.37496
Scn3a	0.026087	0.0054	0.207	2.54641	0.270625	1.33551e-243	9.37475
Camta1	0.120934	0.029	0.2398	7.26596	0.774865	0	9.36498
Slc9b2	0.252614	0.0459	0.1817	0.0599078	0.00539707	8.96835e-13	9.36489
Wnt4	0.016221	0.0037	0.2281	0.485846	0.0508867	4.56095e-73	9.3636
1500009L16Rik	0.102521	0.0244	0.238	0.54312	0.0570547	3.99553e-82	9.35532
Aak1	0.0925141	0.0131	0.1416	4.7235	0.504241	0	9.34902
Xkr4	0.27476	0.0688	0.2504	0.715602	0.075559	6.16946e-88	9.34707
Gabra3	0.0678138	0.0067	0.0988	0.823568	0.0871241	5.07679e-98	9.34555
Usp46	0.0110827	0.0013	0.1173	1.99737	0.212799	9.75832e-203	9.34227
Klc2	0.0117925	0.0015	0.1272	1.24687	0.132614	1.26015e-154	9.33192
Fam57b	0.00899887	0.0016	0.1778	0.822251	0.0871241	5.18019e-135	9.33061
Grin1	0.053394	0.0129	0.2416	3.64714	0.390131	7.67044e-268	9.32459
Ccdc149	0.235768	0.041	0.1739	0.836076	0.0886662	6.1334e-112	9.32433
Nckipsd	0.110437	0.0255	0.2309	0.792627	0.0840401	1.88467e-127	9.32062
Lrrc73	0.0616162	0.0061	0.099	0.770902	0.0817271	1.62954e-125	9.31862
Cckbr	0.270353	0.0352	0.1302	0.339697	0.0354665	2.23211e-34	9.31533
2410016O06Rik	0.249071	0.1207	0.4846	0.22449	0.0231303	1.62781e-42	9.30323
Xk	0.210055	0.0422	0.2009	0.418038	0.0439476	1.85547e-74	9.30057
Nxph2	0.443273	0.1051	0.2371	0.0164582	0.00077101	0.00311051	9.29311
Serpina3m	0.703837	0.1704	0.2456	0.0164582	0.00077101	3.53845e-05	9.29311
Helt	0.152357	0.0307	0.2015	0.0164582	0.00077101	0.000805844	9.29311
Npdc1	0.123352	0.0262	0.2124	4.44108	0.477255	0	9.286
Rasgrf2	0.21205	0.0908	0.4282	1.71231	0.1835	1.24172e-58	9.2808
Kcnc4	0.0230947	0.003	0.1299	0.437788	0.0462606	4.19527e-51	9.26328
Slc4a10	0.0702211	0.0162	0.2307	3.27123	0.352352	1.10974e-283	9.25772
Qrfpr	0.0985849	0.0209	0.212	0.102041	0.0100231	1.13038e-08	9.25697
Neto2	0.0694901	0.0169	0.2432	1.29361	0.138782	5.93775e-119	9.25453
Amigo1	0.149693	0.0244	0.163	0.801185	0.0855821	5.22212e-126	9.25347
Etl4	0.236202	0.0398	0.1685	1.3002	0.139553	1.16123e-95	9.2506
Pcdh19	0.0526316	0.0087	0.1653	3.74918	0.40478	1.22712e-207	9.23943
Nptx1	0.010223	0.0022	0.2152	3.32587	0.359291	7.71867e-170	9.23108
Dpysl3	0.0346352	0.0047	0.1357	1.45227	0.156515	1.13515e-169	9.21989
Pirt	0.0610183	0.0157	0.2573	0.00921659	0	0.00496561	9.21659
Nkpd1	0.0824434	0.0193	0.2341	0.00921659	0	0.000502608	9.21659
Zfp473	0.504965	0.1424	0.282	0.00921659	0	0.00197586	9.21659
Dpp10	0.193804	0.0294	0.1517	1.55695	0.16808	1.52162e-66	9.20833
Rgs17	0.0756014	0.0132	0.1746	3.12508	0.338473	1.16381e-202	9.20568
Fmnl1	0.0609337	0.0124	0.2035	0.300197	0.0316114	1.6639e-54	9.20529
Pitpnm1	0.0434537	0.0077	0.1772	0.860434	0.0925212	2.17772e-132	9.20042
Dusp26	0.045875	0.0124	0.2703	0.647136	0.0693909	1.89301e-61	9.19346
Coro2a	0.109663	0.0202	0.1842	0.427255	0.0454896	1.48618e-57	9.19033
Spc24	0.170031	0.0556	0.327	0.0658328	0.00616808	5.91643e-13	9.18416
Arl15	0.0363101	0.0074	0.2038	1.16261	0.125675	5.23927e-143	9.1779
6430548M08Rik	0.022534	0.0053	0.2352	2.18697	0.237471	9.18693e-188	9.17078
Htr7	0.0748993	0.013	0.1652	0.115207	0.0115652	2.8998e-15	9.1688
Pcsk1	0.140159	0.02265	0.1614	0.15734	0.0161912	2.68426e-29	9.15237
Kctd1	0.0250716	0.0035	0.1396	1.33575	0.14495	3.31302e-156	9.15209
Slmo1	0.0138658	0.0025	0.1803	0.819618	0.0886662	2.03319e-136	9.14078
Zfyve28	0.137809	0.0234	0.1698	0.706386	0.07633	2.0917e-97	9.13469
Gucy2g	0.283542	0.0634	0.2236	0.0513496	0.00462606	7.59641e-10	9.12709
Frmpd3	0.0488998	0.004	0.0818	0.114549	0.0115652	3.83323e-22	9.11641
Spin1	0.012008	0.0018	0.1499	2.37656	0.25983	3.91652e-242	9.11153
Slc35g2	0.0880139	0.0152	0.1727	0.63397	0.0686199	9.96683e-57	9.10616
Gls	0.0246132	0.0035	0.1422	7.26465	0.797224	0	9.10101
Atcay	0.0379659	0.0109	0.2871	2.3871	0.261372	5.99572e-248	9.09812
Ogfod1	0.148955	0.0328	0.2202	1.66425	0.181958	1.37061e-209	9.09635
Tmem132e	0.0659722	0.0133	0.2016	0.17709	0.0185042	2.79523e-23	9.07957
Mpp3	0.123274	0.025	0.2028	0.722844	0.078643	2.04039e-85	9.07605
Lurap1l	0.0465294	0.0061	0.1311	1.03028	0.112567	2.43027e-146	9.07199
Tenm3	0.014969	0.0041	0.2739	3.05859	0.33616	4.11212e-200	9.07162
Fhl4	1.12121	0.1036	0.0924	0.0230415	0.00154202	3.87209e-06	9.06424
Cdh24	0.0513499	0.0097	0.1889	0.0230415	0.00154202	8.76147e-06	9.06424
Kctd6	0.0224803	0.006	0.2669	1.16195	0.127217	2.09958e-141	9.06238
Elavl2	0.0112465	0.0012	0.1067	3.5023	0.385505	3.23655e-140	9.06147
Fam185a	0.244589	0.0825	0.3373	0.23239	0.0246723	7.09133e-44	9.05215
Stxbp5	0.0387973	0.008	0.2062	2.85451	0.314572	1.74925e-240	9.04551
Ccna1	0.147244	0.0187	0.127	0.0717577	0.00693909	1.32859e-12	9.03853
Prr7	0.0648148	0.0063	0.0972	0.406188	0.0439476	3.07436e-72	9.03694
Eme2	0.315389	0.058	0.1839	0.412772	0.0447186	1.12488e-64	9.02853
Adamts7	0.336951	0.0714	0.2119	0.0368664	0.00308404	9.56689e-09	9.02693
Chchd6	0.484983	0.1308	0.2697	2.93153	0.323824	1.90887e-242	9.02499
Chrm2	0.0248659	0.0051	0.2051	0.0994075	0.0100231	3.82363e-13	9.01808
Pcsk5	0.0941278	0.0218	0.2316	0.189598	0.0200463	5.50027e-18	9.00865
Gabrd	0.00880282	0.002	0.2272	1.32061	0.145721	2.6914e-87	9.0008
Syt6	0.0449898	0.0088	0.1956	0.327847	0.0354665	2.55955e-16	8.99038
Rgs19	0.0637982	0.0086	0.1348	0.591178	0.0647648	1.66403e-90	8.98928
Sema6b	0.0617566	0.0135	0.2186	0.861093	0.0948342	4.09024e-111	8.98523
C2cd2l	0.0797251	0.0116	0.1455	2.21856	0.245952	5.78465e-211	8.98378
Stx1a	0.00783436	0.0014	0.1787	1.92693	0.21357	1.27319e-175	8.98041
Lhx6	0.0219028	0.0032	0.1461	0.175115	0.0185042	2.58338e-07	8.97831
Clstn3	0.0340976	0.0058	0.1701	2.77814	0.309175	3.22379e-251	8.9567
Pnpo	0.0625641	0.0122	0.195	1.05135	0.116423	5.49616e-135	8.95356
Robo2	0.0574903	0.0104	0.1809	2.43186	0.270625	1.50378e-199	8.95303
Cda	0.0664105	0.0121	0.1822	0.0296248	0.00231303	3.19869e-06	8.94189
Slc4a8	0.0348912	0.0109	0.3124	1.34562	0.149576	2.01577e-175	8.9365
Ano3	0.0381062	0.0066	0.1732	1.9842	0.22128	5.66657e-150	8.92658
Agtr2	0.0505451	0.0051	0.1009	0.0157999	0.00077101	0.00126367	8.92139
S100a10	0.384068	0.03805	0.1021	1.12969	0.125675	3.17027e-73	8.91805
Sobp	0.0468876	0.0058	0.1237	3.39763	0.380108	1.24997e-284	8.91514
Fxyd6	0.171957	0.0558	0.3245	4.23502	0.474171	3.46174e-168	8.91263
Unc80	0.0320442	0.0058	0.181	5.06452	0.568234	0	8.89707
Fam212b	0.175667	0.027	0.1537	1.2844	0.143408	1.25679e-148	8.89424
Wdr6	0.130017	0.0311	0.2392	2.21659	0.248265	3.04544e-169	8.8925
Mpped2	0.0438757	0.0048	0.1094	0.782752	0.0871241	3.94013e-107	8.88238
Nefl	0.0234216	0.0046	0.1964	2.79526	0.313801	4.12428e-205	8.87945
1810043G02Rik	0.0952827	0.0305	0.3201	0.583278	0.0647648	1.33463e-103	8.86915
Trp53i11	0.0297511	0.0049	0.1647	1.13693	0.127217	1.84892e-19	8.86727
Prkab2	0.00765184	0.0016	0.2091	0.733377	0.0817271	1.45762e-105	8.86502
Rbm43	0.468073	0.0821	0.1754	0.432521	0.0478026	3.99664e-67	8.86267
Arhgef4	0.00756939	0.0018	0.2378	1.33443	0.149576	2.85439e-178	8.86218
Nptn	0.50523	0.0966	0.1912	17.8762	2.0185	0	8.85179
Galk2	0.11584	0.0264	0.2279	0.506912	0.0562837	2.7094e-87	8.84915
Dlgap4	0.039047	0.0059	0.1511	2.90849	0.327679	3.96814e-255	8.84903
Dtnbp1	0.260881	0.0971	0.3722	0.997367	0.111796	2.56872e-118	8.84218
Slc25a14	0.0272045	0.0029	0.1066	1.95853	0.220509	7.2162e-224	8.84175
Zfp599	0.417727	0.0985	0.2358	0.158657	0.0169622	3.87553e-26	8.83282
Mtus2	0.36914	0.1	0.2709	1.02304	0.11488	6.70528e-146	8.82842
Gpm6a	0.0180659	0.0034	0.1882	48.4694	5.4919	0	8.824
B3galnt1	0.0661896	0.0222	0.3354	2.03621	0.229761	2.10481e-215	8.82388
Ss18l1	0.136233	0.0426	0.3127	0.859118	0.0963763	5.56333e-124	8.82266
Slc1a6	0.101229	0.0173	0.1709	0.104016	0.0107941	4.90106e-21	8.81928
Plcb1	0.0246719	0.0047	0.1905	5.90059	0.669237	2.05745e-301	8.80374
Madd	0.0669392	0.0131	0.1957	2.63331	0.298381	3.468e-246	8.79586
Kifap3	0.110561	0.0268	0.2424	8.40421	0.95451	0	8.79552
Trpm2	0.0710611	0.0221	0.311	0.327189	0.0362375	3.55102e-44	8.78655
Prkar2b	0.0754923	0.0138	0.1828	1.61422	0.182729	5.44381e-108	8.78586
Smyd5	0.241218	0.0412	0.1708	0.462146	0.0516577	5.94465e-80	8.77643
Slc35f4	0.094917	0.0183	0.1928	0.441738	0.0493446	1.92104e-61	8.77428
Rnf157	0.184343	0.0365	0.198	1.98354	0.225135	1.08225e-193	8.7715
Alcam	0.0548842	0.0109	0.1986	5.9052	0.673092	3.70394e-195	8.76023
Slitrk1	0.0492041	0.0034	0.0691	1.21593	0.138011	6.62693e-138	8.74703
Zfp189	0.0438289	0.0125	0.2852	0.251481	0.0277564	3.21634e-41	8.74524
4930451G09Rik	0.435533	0.101	0.2319	0.0289664	0.00231303	1.50727e-07	8.74318
Ndrg3	0.15189	0.0442	0.291	9.11982	1.04472	0	8.7211
Plekhd1	0.010906	0.0026	0.2384	0.0355497	0.00308404	2.27883e-08	8.70454
Aldoart1	0.509589	0.2923	0.5736	2.47136	0.282961	6.9888e-223	8.70319
Glipr1	0.367286	0.0988	0.269	0.142857	0.0154202	1.08234e-15	8.70009
Plxna2	0.0172176	0.0025	0.1452	2.95984	0.339244	3.1681e-242	8.69916
Kif5a	0.0237975	0.0047	0.1975	4.19355	0.48111	1.18795e-296	8.69832
Rps6kl1	0.200868	0.0463	0.2305	0.966425	0.110254	2.72892e-122	8.68662
Fkbp5	0.103026	0.0429	0.4164	0.477288	0.0539707	3.12082e-69	8.68258
Pbx4	0.2721	0.0868	0.319	0.242923	0.0269854	1.64297e-46	8.68036
Snx25	0.136622	0.0288	0.2108	1.21988	0.139553	9.44234e-143	8.67917
Frzb	0.0557229	0.0111	0.1992	0.410138	0.0462606	3.92306e-41	8.67823
Copg1	0.124597	0.0348	0.2793	4.21066	0.484965	0	8.66454
Efcab6	0.23346	0.0674	0.2887	0.195523	0.0215883	2.09797e-28	8.65597
Tmem8b	0.041206	0.0082	0.199	1.30941	0.150347	3.48503e-173	8.65174
Dact2	0.324241	0.1058	0.3263	0.415405	0.0470316	3.2604e-45	8.64857
Dleu7	0.104712	0.014	0.1337	0.215273	0.0239013	5.73156e-28	8.64506
Ralgps2	0.0421801	0.0089	0.211	1.82093	0.209715	4.00152e-203	8.64171
Klf16	0.0674891	0.0093	0.1378	0.641211	0.073246	1.12742e-86	8.63631
Sh3rf1	0.122955	0.0218	0.1773	0.886768	0.101773	2.8144e-113	8.62838
Pkm	0.0393925	0.0083	0.2107	11.3509	1.31843	0	8.60289
Pfkl	0.0115962	0.0034	0.2932	3.40882	0.395528	9.20419e-266	8.59667
Ndufaf6	0.172597	0.0325	0.1883	0.22054	0.0246723	2.73279e-35	8.59057
Ppp1r9a	0.0961901	0.0255	0.2651	3.97498	0.461835	5.23334e-280	8.58834
Kcnk4	0.149871	0.0232	0.1548	0.121132	0.0131072	1.81524e-23	8.58658
Cacna1g	0.0434783	0.0067	0.1541	1.35813	0.157286	1.77877e-151	8.58023
Ren1	0.266187	0.0888	0.3336	0.00855826	0	0.000792214	8.55826
Gkn1	0.203294	0.0506	0.2489	0.00855826	0	0.0126408	8.55826
Sarm1	0.0351503	0.0069	0.1963	0.331797	0.0377795	1.69613e-52	8.556
Maged1	0.186317	0.0128	0.0687	12.0408	1.40709	0	8.55115
Tsks	0.0939044	0.0114	0.1214	0.0151415	0.00077101	3.53991e-05	8.54966
Nr4a3	0.0149545	0.0023	0.1538	0.0217248	0.00154202	3.64391e-06	8.54628
Scn5a	0.0303822	0.0093	0.3061	0.0283081	0.00231303	0.000101881	8.54447
Osbpl10	0.0668878	0.0121	0.1809	0.0348914	0.00308404	7.09509e-09	8.54335
Fndc9	0.194989	0.0358	0.1836	0.0546412	0.00539707	8.12714e-12	8.5416
Usp11	0.131236	0.0171	0.1303	2.08953	0.243639	4.67584e-223	8.54128
Rab27a	0.020678	0.0061	0.295	0.127057	0.0138782	4.97527e-23	8.53984
Islr2	0.070488	0.0091	0.1291	0.462804	0.0531997	2.73881e-56	8.53888
E130311K13Rik	0.385243	0.0945	0.2453	0.469388	0.0539707	1.00843e-70	8.53887
Armcx4	0.477718	0.0536	0.1122	0.942725	0.109483	1.15477e-145	8.53273
Bag4	0.280634	0.0868	0.3093	1.55431	0.181187	9.0886e-168	8.53139
Zranb3	0.333698	0.0915	0.2742	0.35023	0.0400925	2.74976e-55	8.52297
Apba2	0.042132	0.0083	0.197	3.8183	0.447957	1.05467e-289	8.50483
Dpysl4	0.0244193	0.0041	0.1679	0.79526	0.0925212	8.69631e-114	8.50353
Cnksr2	0.0294599	0.0036	0.1222	6.68137	0.784888	5.44215e-261	8.50168
Rasl10b	0.0366972	0.002	0.0545	0.394997	0.0454896	5.66342e-69	8.49645
Grm7	0.0097773	0.0018	0.1841	0.930876	0.108712	2.91567e-128	8.48469
Ap2b1	0.0280851	0.0033	0.1175	3.63792	0.427911	1.32897e-275	8.48177
2210016L21Rik	0.251118	0.0674	0.2684	3.08822	0.363146	1.13749e-277	8.48071
Aldoart2	0.174969	0.0281	0.1606	1.62278	0.190439	2.65999e-182	8.47672
Foxo6	0.08391	0.0194	0.2312	0.334431	0.0385505	1.34152e-50	8.45579
Kifc2	0.173913	0.022	0.1265	1.85188	0.218196	2.58748e-224	8.4485
Gspt2	0.104566	0.0142	0.1358	0.685319	0.080185	8.523e-111	8.44145
Ogdhl	0.0602888	0.0167	0.277	0.210007	0.0239013	1.24333e-37	8.43356
Bcr	0.0100239	0.0021	0.2095	1.47795	0.174248	1.13686e-188	8.43344
Ppa1	0.0898618	0.0273	0.3038	2.6603	0.314572	1.08308e-219	8.4301
Clstn1	0.0358306	0.011	0.307	1.68466	0.198921	1.29903e-199	8.42665
Ttc34	0.295759	0.053	0.1792	0.0473996	0.00462606	3.64557e-12	8.42501
Atxn1	0.0680369	0.0096	0.1411	2.29954	0.272167	4.41069e-197	8.41809
Ppm1h	0.00974553	0.0018	0.1847	0.857801	0.101002	3.23944e-103	8.40962
Hivep2	0.124573	0.0255	0.2047	4.5688	0.543562	1.24614e-293	8.38985
Mgat4c	0.0586785	0.0119	0.2028	0.57077	0.0670779	1.22061e-65	8.38408
Tekt5	0.223471	0.0537	0.2403	0.034233	0.00308404	6.3813e-07	8.38215
Hmgcll1	0.123636	0.0272	0.22	0.285714	0.0331534	3.36997e-52	8.36561
Ephb6	0.0573026	0.0082	0.1431	1.079	0.127988	2.18301e-139	8.36514
Pck2	0.354799	0.1157	0.3261	0.440421	0.0516577	3.46784e-77	8.36386
Slit3	0.051623	0.0132	0.2557	0.375905	0.0439476	7.20115e-62	8.36319
Bmp3	0.26685	0.097	0.3635	0.124424	0.0138782	1.26764e-18	8.36285
Dclk1	0.139494	0.0314	0.2251	11.0882	1.32537	0	8.35984
Zfp831	0.441093	0.0775	0.1757	0.38183	0.0447186	6.47786e-62	8.35175
Micu3	0.259574	0.0427	0.1645	3.06847	0.367001	1.14258e-248	8.33821
Emc9	0.163767	0.016	0.0977	1.08097	0.128759	2.19175e-132	8.33065
Rgs7bp	0.226849	0.073	0.3218	7.9526	0.953739	3.25645e-305	8.3296
Tmem215	0.0199784	0.0037	0.1852	0.156024	0.0177332	3.35761e-17	8.32871
Plch2	0.18616	0.0877	0.4711	1.07966	0.128759	3.73095e-113	8.3205
Rab3ip	0.117363	0.0292	0.2488	0.925609	0.110254	2.14223e-118	8.31975
Ntn5	0.234092	0.0401	0.1713	0.0467413	0.00462606	6.62084e-09	8.30799
Zfp583	0.161071	0.0403	0.2502	0.0915076	0.0100231	1.67566e-15	8.30141
Uhrf1bp1l	0.171001	0.0434	0.2538	1.9921	0.239013	2.18732e-224	8.29996
Magee1	0.571935	0.0807	0.1411	2.92429	0.351581	1.39762e-267	8.29397
C1ql2	0.0308319	0.0053	0.1719	0.0210665	0.00154202	3.27603e-05	8.2873
Tspyl4	0.225472	0.0478	0.212	6.64055	0.800308	0	8.28714
Asic1	0.00364465	0.0008	0.2195	0.493746	0.0585968	8.40417e-57	8.28478
Rasgef1c	0.0513654	0.0079	0.1538	0.148782	0.0169622	3.04656e-16	8.28306
Pcp4	1.1908	0.3108	0.261	10.6412	1.28373	3.36889e-41	8.28283
Dgkh	0.0894796	0.0239	0.2671	0.499671	0.0593678	1.75632e-74	8.27711
Fam210b	0.239902	0.0784	0.3268	0.473996	0.0562837	3.95628e-66	8.27453
Napg	0.0228063	0.0059	0.2587	5.61883	0.678489	0	8.2692
Dagla	0.00899471	0.0017	0.189	1.55102	0.186584	4.21766e-145	8.26839
Unc13a	0.150181	0.0788	0.5247	3.03818	0.367001	8.62523e-248	8.25591
Strip2	0.172095	0.0354	0.2057	0.447005	0.0531997	1.10108e-63	8.24736
Alg2	0.0552659	0.0159	0.2877	1.39368	0.16808	2.34724e-150	8.24272
Evc2	0.190828	0.0387	0.2028	0.364055	0.0431766	1.62162e-55	8.24092
Mdga1	0.0296643	0.0076	0.2562	0.382488	0.0454896	1.60686e-51	8.2274
Cdh18	0.0186136	0.0029	0.1558	0.103357	0.0115652	1.07051e-18	8.22573
Egln3	0.0177239	0.0019	0.1072	0.293614	0.0346955	2.46875e-10	8.22554
Scube1	0.0568342	0.0121	0.2129	0.749835	0.0902082	2.53538e-71	8.22114
Esr1	0.0333333	0.0075	0.225	0.0335747	0.00308404	5.4597e-08	8.22096
Gucy1a2	0.167434	0.0291	0.1738	1.83344	0.222051	2.40742e-194	8.21984
St7	0.00597015	0.0008	0.134	0.672811	0.0809561	2.45532e-114	8.20941
Ildr2	0.0680502	0.0141	0.2072	2.74589	0.333847	5.46358e-206	8.20041
Otub2	0.0372881	0.0077	0.2065	0.513496	0.0616808	7.26762e-76	8.19223
Ramp1	0.129771	0.0323	0.2489	2.90718	0.353894	1.41965e-220	8.19168
Prkag2	0.0372946	0.0059	0.1582	1.00527	0.12182	3.82997e-119	8.1849
Slc17a6	0.0080402	0.0016	0.199	0.40553	0.0485736	3.57914e-48	8.18036
Lamb3	0.148052	0.0285	0.1925	0.0144832	0.00077101	0.000210857	8.17794
Nanos2	0.315729	0.1375	0.4355	0.0144832	0.00077101	0.000210635	8.17794
Rnf112	0.254599	0.0858	0.337	5.48387	0.670008	3.74002e-282	8.17259
Cbln2	0.0570093	0.0061	0.107	0.512179	0.0616808	1.6863e-28	8.17123
Chchd10	0.157986	0.0182	0.1152	3.2212	0.393215	8.59701e-268	8.17117
Zswim1	0.0920441	0.0317	0.3444	0.341672	0.0408635	4.38322e-60	8.16157
Usp27x	0.044843	0.007	0.1561	0.184332	0.0215883	1.65102e-27	8.16051
Hook2	0.0941683	0.0197	0.2092	0.140224	0.0161912	5.17237e-26	8.15672
Mypop	0.109071	0.0101	0.0926	0.341014	0.0408635	2.98015e-61	8.14584
Sptan1	0.0108342	0.002	0.1846	8.88743	1.09098	0	8.13882
Bri3bp	0.0964657	0.0232	0.2405	1.95918	0.239784	1.75384e-197	8.13668
Sipa1l3	0.0557214	0.0112	0.201	0.917051	0.111796	9.11804e-88	8.13014
Serpina3c	0.758509	0.1689	0.22565	0.0645161	0.00693909	4.46964e-14	8.12639
Ocel1	0.338403	0.0801	0.2367	0.396313	0.0478026	1.5022e-58	8.12074
Fads3	0.0294287	0.0051	0.1733	0.463463	0.0562837	2.4287e-78	8.09065
Ppfia2	0.0200653	0.0043	0.2143	3.02567	0.373169	2.85215e-245	8.08639
Nsun7	0.357465	0.1111	0.3108	0.0579329	0.00616808	4.2944e-12	8.08206
Ankrd13d	0.0531192	0.0086	0.1619	1.17907	0.14495	1.35803e-143	8.07856
Pdp1	0.0316206	0.004	0.1265	1.45885	0.179645	2.79819e-127	8.07579
Gpr68	0.117252	0.0157	0.1339	0.0454246	0.00462606	5.65085e-08	8.07397
Cib2	0.0167131	0.0048	0.2872	0.381172	0.0462606	8.50048e-52	8.06532
Wdr54	0.101684	0.0151	0.1485	0.499013	0.0609098	5.04442e-74	8.06032
Atp6v0a4	0.133502	0.0369	0.2764	0.0329164	0.00308404	1.19242e-08	8.05976
Jmjd4	0.211979	0.0361	0.1703	0.231731	0.0277564	2.2869e-42	8.05844
Dnajb5	0.00801974	0.0013	0.1621	1.31205	0.161912	3.55751e-164	8.05371
Nol6	0.237281	0.0555	0.2339	0.56682	0.0693909	1.61643e-78	8.05247
Spint1	0.277377	0.0461	0.1662	0.0204082	0.00154202	3.28331e-05	8.02833
Gpr3	0.0512946	0.0105	0.2047	0.0513496	0.00539707	7.56685e-12	8.02705
Myrip	0.153922	0.0312	0.2027	0.502962	0.0616808	4.7681e-80	8.02419
Agap3	0.160395	0.0584	0.3641	3.13693	0.390131	7.83339e-295	8.02016
Drp2	0.0490405	0.0069	0.1407	1.17051	0.14495	4.1543e-155	8.01992
Dmxl2	0.0605096	0.0133	0.2198	4.45161	0.554356	1.5853e-287	8.01578
Ncoa1	0.158009	0.0219	0.1386	3.60961	0.449499	9.2568e-256	8.01248
Klhdc2	0.0306716	0.0058	0.1891	2.02765	0.25212	5.99796e-213	8.01062
Fam198b	0.206557	0.0315	0.1525	0.199473	0.0239013	7.74983e-36	8.01056
B9d2	0.0302691	0.0054	0.1784	0.248848	0.0300694	1.04827e-42	8.00942
Fam126b	0.066129	0.0082	0.124	5.3002	0.660756	3.66071e-293	8.0093
Prkca	0.0156107	0.0034	0.2178	2.97038	0.370085	3.1448e-187	8.00457
BC037034	0.0401506	0.0064	0.1594	0.684661	0.0848111	4.7156e-93	7.9787
Zswim5	0.0611814	0.0087	0.1422	0.131007	0.0154202	1.7244e-24	7.97842
Snx16	0.157244	0.0356	0.2264	1.526	0.190439	3.74825e-151	7.97121
Lmln	0.0238645	0.0062	0.2598	0.192232	0.0231303	3.24545e-34	7.9664
Ak4	0.085733	0.0131	0.1528	0.731402	0.0909792	4.3789e-94	7.95182
Otud7a	0.222256	0.0729	0.328	0.320606	0.0393215	4.64495e-59	7.95123
Prune2	0.0615133	0.0113	0.1837	0.737327	0.0917502	8.96661e-95	7.9496
Lrrc17	0.0829973	0.0247	0.2976	0.0263331	0.00231303	6.32786e-07	7.94835
Syna	0.211712	0.0564	0.2664	0.0263331	0.00231303	2.36862e-06	7.94835
Ptprs	0.0502124	0.013	0.2589	9.8499	1.23824	0	7.94833
Arx	0.113892	0.0273	0.2397	0.460171	0.0570547	7.76323e-27	7.9265
Calb2	0.0104507	0.0016	0.1531	0.374589	0.0462606	4.45252e-05	7.92602
Ap3b2	0.0327273	0.0063	0.1925	3.96708	0.499614	6.98837e-277	7.92443
Tusc2	0.084466	0.0087	0.103	0.881501	0.110254	6.61777e-131	7.92329
Nalcn	0.0487654	0.0079	0.162	3.08558	0.388589	2.64169e-247	7.9201
Pip5k1c	0.017378	0.0057	0.328	1.8025	0.226677	4.73787e-205	7.91693
Ap1ar	0.0727127	0.0182	0.2503	0.97235	0.12182	1.2425e-120	7.9169
Rnf165	0.113652	0.0164	0.1443	1.58196	0.198921	5.15019e-159	7.91295
Atxn10	0.0858506	0.0162	0.1887	6.4977	0.820355	0	7.91095
Btbd6	0.0670623	0.0113	0.1685	0.56287	0.0701619	2.84528e-87	7.90971
Camk2a	0.0397636	0.0074	0.1861	12.1554	1.53662	0	7.9053
Aire	0.231758	0.0559	0.2412	0.00789993	0	0.0126408	7.89993
Bglap	0.613414	0.1628	0.2654	0.00789993	0	0.0126408	7.89993
Zar1l	0.235338	0.063	0.2677	0.00789993	0	0.00197586	7.89993
C130060K24Rik	0.173752	0.0282	0.1623	0.00789993	0	0.00312908	7.89993
Syce1	0.405962	0.0749	0.1845	0.00789993	0	0.00312908	7.89993
Chrna6	0.128405	0.033	0.257	0.00789993	0	0.0126408	7.89993
Spata4	0.303939	0.0679	0.2234	0.00789993	0	0.00197586	7.89993
Mpp6	0.0361228	0.006	0.1661	0.951942	0.119507	3.41823e-124	7.8995
St3gal5	0.311494	0.0542	0.174	2.96313	0.374711	1.61487e-208	7.88674
Aldoa	0.0262225	0.0037	0.1411	39.9625	5.06708	0	7.88513
Caskin1	0.0766501	0.0108	0.1409	1.98881	0.251349	5.13872e-226	7.88117
Arpc2	0.02526	0.0017	0.0673	6.87426	0.871241	1.99421e-289	7.88114
Lancl2	0.105722	0.0194	0.1835	2.18302	0.276022	6.26878e-228	7.88031
Noxred1	0.381679	0.1	0.262	0.038183	0.00385505	8.55025e-08	7.8646
Fam20c	0.0560876	0.0123	0.2193	0.383805	0.0478026	1.69392e-62	7.86444
Pkib	0.511283	0.0793	0.1551	0.183673	0.0223593	2.67281e-26	7.86297
Npy1r	0.0471254	0.01	0.2122	0.764319	0.0963763	2.6137e-107	7.84913
Myo5a	0.0341566	0.0065	0.1903	4.29756	0.546646	2.1076e-287	7.84734
Pomgnt2	0.0147275	0.003	0.2037	0.564187	0.0709329	6.54735e-77	7.84324
Chst15	0.0618956	0.0128	0.2068	0.76366	0.0963763	1.53747e-93	7.84237
Kcnj11	0.0165083	0.0033	0.1999	0.34628	0.0431766	2.76307e-53	7.83856
Pip5k1b	0.0337203	0.0061	0.1809	1.4154	0.179645	3.36444e-130	7.83527
BC048507	0.595546	0.2166	0.3637	0.605662	0.07633	9.5414e-82	7.83217
Zbtb16	0.0259615	0.0054	0.208	1.35418	0.171935	1.98397e-117	7.83056
Tmtc4	0.184573	0.0201	0.1089	0.478604	0.0601388	1.06058e-58	7.82816
Cstf3	0.00631769	0.0014	0.2216	1.67874	0.21357	1.69458e-203	7.82373
Rnf182	0.0218659	0.0075	0.343	0.58657	0.074017	3.4261e-81	7.81917
Pld5	0.0544285	0.011	0.2021	0.206715	0.0254433	3.11249e-16	7.81728
Map7d2	0.463945	0.0875	0.1886	4.0316	0.515035	4.58562e-268	7.81265
Umodl1	0.434179	0.1438	0.3312	0.0138249	0.00077101	0.000134847	7.80621
Gpr171	0.110663	0.0329	0.2973	0.0138249	0.00077101	0.000134847	7.80621
Pdha2	0.158412	0.0371	0.2342	0.0138249	0.00077101	0.000329485	7.80621
Nlrp6	0.412706	0.0825	0.1999	0.0138249	0.00077101	0.000329593	7.80621
Aff3	0.180357	0.0404	0.224	0.597103	0.075559	8.44424e-80	7.79926
Rnf14	0.129206	0.0192	0.1486	5.13693	0.657672	7.11323e-296	7.79893
A830010M20Rik	0.471033	0.1309	0.2779	2.78868	0.356978	4.47225e-255	7.79009
Tbc1d24	0.152197	0.0142	0.0933	1.52666	0.195066	1.37093e-163	7.78649
Egfl6	0.283721	0.0366	0.129	0.121791	0.0146492	9.85431e-16	7.78255
Ldoc1l	0.0710706	0.0156	0.2195	1.08163	0.138011	3.08338e-125	7.78093
Lnx1	0.111007	0.0237	0.2135	0.355497	0.0447186	8.65691e-48	7.77577
Hn1	0.272971	0.0306	0.1121	3.37591	0.433308	3.64012e-264	7.77307
Ldha	0.0557389	0.0152	0.2727	10.2251	1.31457	0	7.7724
Neurl1b	0.0234175	0.0064	0.2733	0.552995	0.0701619	3.65117e-87	7.77095
Chat	0.108404	0.0178	0.1642	0.0197498	0.00154202	0.0190591	7.76935
Gpr6	0.0341506	0.0039	0.1142	0.0197498	0.00154202	2.29305e-05	7.76935
Lysmd2	0.380021	0.1419	0.3734	1.1817	0.151118	5.15069e-159	7.7683
Tbc1d9	0.0227952	0.0061	0.2676	0.642528	0.0817271	1.88752e-90	7.76684
Kcns1	0.02915	0.0095	0.3259	0.0915076	0.0107941	2.1712e-15	7.75873
Zfp711	0.0837156	0.0146	0.1744	0.336406	0.0424056	7.85194e-57	7.75029
Agpat9	0.0540735	0.015	0.2774	0.0256748	0.00231303	3.21453e-06	7.74964
Lrrc4	0.0239453	0.0021	0.0877	1.41145	0.181187	3.56818e-148	7.74727
Atp6v1c1	0.0250508	0.0037	0.1477	8.5023	1.09715	0	7.74241
Ap3s1	0.168755	0.0229	0.1357	1.24226	0.159599	5.19639e-158	7.73519
Ncoa7	0.229654	0.0491	0.2138	3.13232	0.404009	1.07354e-250	7.73396
Tcerg1l	0.152584	0.0251	0.1645	0.162607	0.0200463	5.33595e-20	7.72617
Celf2	0.167158	0.0227	0.1358	16.3114	2.11257	0	7.71747
Dcakd	0.0377804	0.0096	0.2541	0.876234	0.112567	6.34082e-109	7.71554
Reep6	0.163787	0.0218	0.1331	0.0967742	0.0115652	2.27644e-19	7.70179
Lysmd4	0.221795	0.0692	0.312	0.749835	0.0963763	5.54708e-117	7.70039
Spry3	0.154194	0.0921	0.5973	0.167874	0.0208173	2.46134e-29	7.69453
Galnt18	0.0179234	0.0029	0.1618	1.20013	0.154973	3.52311e-129	7.69448
Map9	0.221935	0.0429	0.1933	4.0948	0.531997	3.33079e-291	7.68259
Rab6a	0.023264	0.0066	0.2837	11.1613	1.45181	0	7.68254
Adar	0.171411	0.0283	0.1651	0.936142	0.121049	7.74773e-134	7.67024
Igfbp4	0.0271795	0.0053	0.195	2.08295	0.270625	2.08382e-124	7.66849
Ccdc92	0.0556341	0.0118	0.2121	0.811718	0.104857	5.65693e-104	7.66804
Zc3h12b	0.0806023	0.0091	0.1129	0.17314	0.0215883	1.53107e-33	7.66505
Slc24a4	0.0241337	0.0039	0.1616	0.119816	0.0146492	2.35888e-23	7.65635
Lrrtm4	0.0378007	0.0055	0.1455	0.456221	0.0585968	8.69439e-44	7.65513
Frrs1l	0.0990366	0.0257	0.2595	7.10336	0.927525	0	7.65015
Tmx4	0.361886	0.0376	0.1039	6.40553	0.836546	0	7.64798
Msra	0.241955	0.0812	0.3356	1.21527	0.158057	5.63389e-152	7.64049
Gpd1l	0.0364177	0.0098	0.2691	1.36011	0.177332	7.77743e-148	7.6268
Nos1ap	0.0487375	0.0083	0.1703	2.395	0.31303	2.37816e-197	7.62665
Dlx2	0.0269001	0.0063	0.2342	0.231073	0.0292984	5.43779e-20	7.62658
Pknox2	0.185427	0.0313	0.1688	0.395655	0.0508867	1.20639e-48	7.62537
Paqr3	0.0147701	0.0044	0.2979	0.119157	0.0146492	1.6883e-18	7.61428
Rnft2	0.0375587	0.008	0.213	1.09348	0.142637	1.47604e-136	7.61283
Ephb2	0.00770276	0.0017	0.2207	0.459513	0.0593678	1.09167e-61	7.61189
Nrcam	0.0651118	0.0134	0.2058	5.35945	0.703161	1.62778e-300	7.61111
Dbndd1	0.295177	0.0459	0.1555	0.242265	0.0308404	2.46724e-34	7.60872
Ankrd35	0.280567	0.0475	0.1693	0.107307	0.0131072	7.35869e-20	7.60659
Snap47	0.548636	0.0925	0.1686	8.64055	1.1357	0	7.60145
Lypd1	0.066633	0.0132	0.1981	2.08163	0.272938	7.13876e-113	7.59893
Plxnc1	0.112858	0.0244	0.2162	0.915076	0.119507	3.5581e-102	7.59358
Atrnl1	0.0432856	0.0127	0.2934	0.797893	0.104086	4.09318e-92	7.59274
Htr3b	0.162623	0.0248	0.1525	0.0895326	0.0107941	1.68017e-10	7.59128
Wee1	0.123028	0.0156	0.1268	0.183015	0.0231303	3.55608e-29	7.58445
Scn9a	0.0653207	0.011	0.1684	0.130349	0.0161912	4.67439e-18	7.5823
Ctnnd2	0.0222793	0.0026	0.1167	4.31534	0.568234	2.76756e-267	7.58095
Zfr2	0.153273	0.037	0.2414	0.520737	0.0678489	7.18461e-84	7.56348
Nefm	0.0860996	0.0166	0.1928	2.95523	0.390131	1.28582e-154	7.55561
Prok2	0.0570547	0.0074	0.1297	0.0250165	0.00231303	0.00109114	7.55093
Eid1	0.0618497	0.0107	0.173	5.86768	0.777178	0	7.54027
Usp14	0.0721344	0.0073	0.1012	5.0474	0.669237	5.80057e-303	7.53077
Zfp3	0.132832	0.0371	0.2793	0.117841	0.0146492	1.5644e-23	7.53015
Myt1	0.29904	0.0654	0.2187	0.0829493	0.0100231	7.82171e-16	7.52502
Tasp1	0.0935629	0.0125	0.1336	0.471363	0.0616808	3.02605e-68	7.52005
Hprt	0.081557	0.0088	0.1079	7.07505	0.939861	0	7.51976
Kcnq3	0.145885	0.0296	0.2029	0.227781	0.0292984	5.64673e-37	7.51794
Sla2	0.201117	0.0432	0.2148	0.0190915	0.00154202	0.000292427	7.51037
1700102P08Rik	0.218211	0.0405	0.1856	0.0190915	0.00154202	0.00012204	7.51037
Dnah9	0.109481	0.0194	0.1772	0.296906	0.0385505	6.18487e-40	7.50701
Map1s	0.113128	0.0268	0.2369	0.614878	0.0809561	4.03203e-95	7.50254
Camkk2	0.0746333	0.0173	0.2318	3.60434	0.479568	1.5888e-204	7.50017
Pvalb	0.219251	0.0246	0.1122	0.279131	0.0362375	0.00249495	7.49597
Cyb5r4	0.203735	0.048	0.2356	0.539171	0.0709329	5.61127e-87	7.49546
St6galnac6	0.047103	0.0113	0.2399	0.296248	0.0385505	8.6296e-49	7.49036
Wnt11	0.0155945	0.0024	0.1539	0.042133	0.00462606	1.46972e-09	7.4889
Zfp575	0.0852601	0.0236	0.2768	0.117182	0.0146492	1.47518e-25	7.48808
Ap2a2	0.00968367	0.0015	0.1549	3.52337	0.469545	1.62401e-273	7.48785
Gm15800	0.0241978	0.0046	0.1901	2.72614	0.363146	2.33755e-238	7.48639
Nap1l5	0.109236	0.0246	0.2252	9.17907	1.22513	6.21267e-188	7.48618
Lrrc3	0.0329257	0.007	0.2126	0.140224	0.0177332	3.65505e-21	7.4853
Bsn	0.110375	0.02	0.1812	3.81633	0.508867	1.43598e-250	7.48495
Rnf32	0.34224	0.0666	0.1946	0.111257	0.0138782	1.6472e-20	7.47789
Atp2b2	0.0800954	0.0235	0.2934	9.16787	1.22513	0	7.47705
Fam216a	0.390709	0.0656	0.1679	1.316	0.175019	5.26582e-133	7.47644
Dnajc6	0.125915	0.0258	0.2049	2.78012	0.370856	3.86444e-228	7.47633
Msantd1	0.0194004	0.0033	0.1701	0.128374	0.0161912	2.22068e-24	7.46742
Cpsf2	0.0241302	0.0043	0.1782	1.84595	0.246723	1.97912e-201	7.45167
Tbc1d30	0.0879479	0.0243	0.2763	0.495721	0.0655359	3.55787e-57	7.45043
Glt1d1	0.122685	0.0212	0.1728	0.139566	0.0177332	1.06967e-27	7.45016
Igip	inf	0.0264	0	1.72877	0.231303	9.30099e-173	7.44187
Spire2	0.125102	0.0307	0.2454	0.0934826	0.0115652	1.3738e-18	7.43983
Akap6	0.20354	0.0437	0.2147	3.01843	0.40478	9.83375e-275	7.43859
Vmn2r86	0.568356	0.158042	0.276116	0.0131666	0.00077101	0.00198254	7.43449
Upp2	0.140679	0.0286	0.2033	0.0131666	0.00077101	0.000329593	7.43449
Arhgap36	0.271186	0.0432	0.1593	0.0131666	0.00077101	0.000807259	7.43449
Agtpbp1	0.0871008	0.021	0.2411	4.1738	0.560524	5.32392e-272	7.43298
Tacc2	0.691153	0.1289	0.1865	1.05003	0.140324	3.76479e-143	7.42998
Vps45	0.0269923	0.0042	0.1556	0.728769	0.0971473	1.53823e-105	7.42526
Raph1	0.110781	0.0149	0.1345	2.19355	0.294526	6.04711e-193	7.42253
D430041D05Rik	0.189956	0.0522	0.2748	2.59908	0.349268	2.43359e-188	7.42027
Cdh13	0.0539488	0.0097	0.1798	0.745227	0.0994603	6.16272e-25	7.41813
Fam65a	0.331099	0.0741	0.2238	1.43713	0.192753	1.20508e-169	7.41735
Kcnb1	0.0313507	0.0107	0.3413	5.31929	0.716268	1.15917e-292	7.41604
Scgn	0.233889	0.0421	0.18	0.0302831	0.00308404	0.0001575	7.41498
Tmem70	0.514976	0.098	0.1903	0.859118	0.11488	1.60169e-116	7.41383
Mdh1	0.0245434	0.0043	0.1752	37.5293	5.06476	0	7.40842
Phlpp2	0.118132	0.0258	0.2184	0.835418	0.111796	2.46178e-113	7.40642
Klhl12	0.00606878	0.0009	0.1483	0.697828	0.0932922	1.65044e-96	7.40069
Rspo2	0.0718065	0.0095	0.1323	0.383805	0.0508867	2.18446e-41	7.39699
Wdr47	0.0504202	0.0096	0.1904	2.57867	0.347726	8.36481e-243	7.39456
Plcxd1	0.11636	0.0633	0.544	0.127057	0.0161912	8.68263e-20	7.39083
Rimklb	0.0500269	0.0093	0.18635	0.389072	0.0516577	2.22974e-43	7.3887
Unc79	0.0294284	0.0052	0.1767	1.26596	0.170393	3.50325e-163	7.38632
Fam189b	0.0718608	0.0095	0.1322	0.581962	0.077872	1.24558e-84	7.37856
Map4	0.89045	0.6909	0.7759	7.18894	0.973786	2.48044e-306	7.37489
4930452B06Rik	0.352546	0.0997	0.2828	0.0414747	0.00462606	1.6707e-06	7.37188
Pitpna	0.0432383	0.0047	0.1087	3.16129	0.427911	1.15717e-248	7.37051
Tsnax	0.0600507	0.0213	0.3547	2.65833	0.360062	3.85898e-230	7.36253
Pfkm	0.0119109	0.0023	0.1931	3.95721	0.536623	1.39859e-285	7.36056
Lypd6b	0.169942	0.032	0.1883	0.143515	0.0185042	4.67392e-14	7.35817
Arhgap20	0.19957	0.0464	0.2325	0.931534	0.125675	1.8006e-111	7.35375
Fbxl2	0.0291159	0.0055	0.1889	1.09019	0.147263	3.6241e-134	7.35309
Chrna1	0.0388727	0.008	0.2058	0.0243581	0.00231303	1.59262e-06	7.35222
Pclo	0.128605	0.0272	0.2115	6.71758	0.912876	8.72955e-301	7.35065
Mapk8	0.206612	0.035	0.1694	3.1185	0.423285	9.54722e-217	7.35002
Golga7b	0.01822	0.0026	0.1427	1.68334	0.228219	1.40863e-171	7.34383
Tspan33	0.0103359	0.0016	0.1548	0.301514	0.0400925	2.09254e-47	7.33745
Ubxn2b	0.214286	0.0408	0.1904	0.550362	0.074017	1.24348e-85	7.3365
Nova2	0.0489168	0.007	0.1431	1.22844	0.166538	4.17487e-160	7.3323
Ap3m2	0.0666413	0.0175	0.2626	2.82752	0.384734	2.49516e-229	7.33023
Hsph1	0.0542914	0.0136	0.2505	7.78604	1.06322	0	7.31618
Tnr	0.053267	0.0075	0.1408	0.762344	0.103315	4.24994e-102	7.30807
Igsf21	0.043759	0.0061	0.1394	0.637261	0.0863531	1.65774e-73	7.29523
Grin2a	0.0291468	0.0055	0.1887	0.608953	0.0824981	7.751e-88	7.29302
Bscl2	0.276561	0.1718	0.6212	1.84463	0.25212	3.36288e-211	7.28758
Npas2	0.132833	0.0248	0.1867	0.321922	0.0431766	4.79699e-50	7.28717
Cyp46a1	0.0323568	0.0074	0.2287	2.26004	0.309175	3.9482e-198	7.28634
Kcnh1	0.0280183	0.0055	0.1963	0.894668	0.12182	9.60467e-98	7.2844
Rprm	0.0201863	0.0039	0.1932	0.894668	0.12182	1.62371e-45	7.2844
Apoa1	0.488639	0.1828	0.3741	0.0915076	0.0115652	4.24131e-19	7.28265
Dtnb	0.157819	0.033	0.2091	0.635945	0.0863531	9.35841e-95	7.28016
Itm2c	0.039086	0.0065	0.1663	10.0165	1.37702	0	7.26871
Rragd	0.0123188	0.0034	0.276	0.651745	0.0886662	4.87936e-85	7.26857
Got2	0.0651408	0.0148	0.2272	4.10336	0.563608	1.57822e-266	7.26762
Ephb3	0.0221828	0.005	0.2254	0.511521	0.0693909	1.50967e-73	7.26686
Hecw1	0.127965	0.0205	0.1602	1.62475	0.222822	3.74372e-141	7.25913
Yars2	0.116429	0.0163	0.14	0.303489	0.0408635	4.69067e-51	7.24949
Cpt1c	0.178008	0.0361	0.2028	2.13101	0.292984	5.44892e-199	7.24872
Zfp821	0.107016	0.0241	0.2252	0.521396	0.0709329	2.25993e-85	7.24836
Fat3	0.0599887	0.0106	0.1767	1.44305	0.19815	4.60442e-139	7.24608
Htr1f	0.0799481	0.0185	0.2314	0.308756	0.0416345	4.64143e-43	7.24192
Ccdc42	0.0485924	0.0126	0.2593	0.00724161	0	0.00197586	7.24161
Gm5084	0.540296	0.1133	0.2097	0.00724161	0	0.0126408	7.24161
Ppp1r3e	0.0620198	0.0113	0.1822	0.00724161	0	0.00197586	7.24161
Fam186b	0.337209	0.1189	0.3526	0.00724161	0	0.00197586	7.24161
Rnf151	0.436949	0.0991	0.2268	0.00724161	0	0.0202998	7.24161
Clrn2	0.0350731	0.0084	0.2395	0.00724161	0	0.00312908	7.24161
Nrg4	0.269461	0.045	0.167	0.00724161	0	0.00496561	7.24161
Map3k9	0.0557471	0.0097	0.174	0.565504	0.077101	1.30542e-67	7.24067
Ankmy2	0.143798	0.0393	0.2733	0.844635	0.115652	2.10224e-120	7.24067
Pde1b	0.0462882	0.0053	0.1145	0.526004	0.0717039	1.12591e-73	7.23488
Acsl5	0.155991	0.0263	0.1686	0.821593	0.112567	9.03595e-117	7.23441
Zyg11b	0.0569211	0.0132	0.2319	4.59579	0.634541	3.91633e-264	7.2313
B630019K06Rik	0.12782	0.0272	0.2128	0.547729	0.074788	2.6585e-72	7.22712
Atg9b	0.127494	0.023	0.1804	0.0796577	0.0100231	1.99056e-12	7.22641
Izumo4	0.118804	0.0314	0.2643	0.447005	0.0609098	3.12352e-71	7.22026
Dnal1	0.0921409	0.017	0.1845	1.21461	0.167309	5.11609e-156	7.21657
Ccl28	0.374553	0.0942	0.2515	0.0572745	0.00693909	1.27589e-11	7.21424
Vopp1	0.0525982	0.0083	0.1578	1.7867	0.246723	1.09384e-157	7.21249
Foxp4	0.0493111	0.0068	0.1379	0.107307	0.0138782	4.43891e-20	7.2124
Cers6	0.051	0.0051	0.1	0.207373	0.0277564	1.96917e-37	7.21139
Camta2	0.0894077	0.0157	0.1756	3.34826	0.463377	1.08439e-244	7.21021
Rxfp1	0.1671	0.0257	0.1538	0.0961159	0.0123362	9.48153e-13	7.20716
Pgam5	0.113054	0.0194	0.1716	1.07373	0.148034	1.1298e-124	7.20462
Gnl3l	0.0727554	0.0094	0.1292	4.32324	0.599075	2.04713e-265	7.2045
Arhgap15	0.173737	0.0258	0.1485	0.351547	0.0478026	9.55292e-48	7.20345
Meis3	0.152083	0.0146	0.096	0.351547	0.0478026	4.60856e-58	7.20345
Csmd1	0.0328982	0.0063	0.1915	0.890059	0.122591	2.14068e-111	7.20167
Slc29a4	0.119797	0.0354	0.2955	0.21264	0.0285274	5.02978e-36	7.20145
Oscp1	0.194813	0.0338	0.1735	0.695194	0.0956052	1.81948e-106	7.19624
Sowahb	0.332733	0.0554	0.1665	0.0737327	0.00925212	2.12499e-09	7.19195
Tmem63c	0.162197	0.0375	0.2312	0.245556	0.0331534	7.64898e-45	7.1898
Rgs12	0.102445	0.0155	0.1513	1.73667	0.240555	7.23203e-11	7.18953
Ramp3	0.0469515	0.0211	0.4494	0.273206	0.0370085	1.13082e-19	7.18803
Efr3a	0.028169	0.004	0.142	2.63331	0.365459	4.56411e-215	7.18583
Ubqln4	0.0701963	0.0118	0.1681	0.74391	0.102544	9.59883e-108	7.18446
Rtf1	0.025974	0.0044	0.1694	2.51547	0.349268	8.41774e-234	7.18157
Enox1	0.013494	0.0028	0.2075	0.549704	0.075559	1.77362e-76	7.18013
Irgq	0.122807	0.021	0.171	0.848585	0.117194	2.92543e-112	7.17962
Chac1	0.229418	0.0457	0.1992	0.123107	0.0161912	1.47357e-24	7.16106
Gba2	0.182629	0.0307	0.1681	1.02238	0.141866	7.78925e-138	7.15625
Zfp251	0.294277	0.0761	0.2586	0.768269	0.106399	5.20086e-100	7.15338
Htr2c	0.105302	0.0141	0.1339	0.668861	0.0925212	1.19134e-39	7.15197
Slc5a7	0.0430315	0.0067	0.1557	0.0678078	0.00848111	0.00116067	7.15188
Arhgap12	0.0661578	0.0078	0.1179	2.75642	0.384734	2.56493e-159	7.14591
Zbtb8b	0.111111	0.0348	0.3132	0.084266	0.0107941	9.21214e-17	7.14473
Mme	0.0418879	0.0071	0.1695	0.040158	0.00462606	3.32432e-06	7.13785
Grem2	0.011236	0.0025	0.2225	0.348255	0.0478026	7.55571e-35	7.136
Bahd1	0.0785235	0.0117	0.149	0.573404	0.079414	4.03998e-83	7.13064
Armcx2	0.289312	0.0517	0.1787	1.50757	0.210486	4.64909e-149	7.12847
Terf2ip	0.0736059	0.0198	0.269	1.08427	0.151118	2.41695e-146	7.1278
Nlgn3	0.0104167	0.0011	0.1056	0.764977	0.106399	1.52209e-113	7.12273
Rph3a	0.0328482	0.0079	0.2405	3.64187	0.510409	6.36135e-58	7.12125
Fras1	0.149567	0.0328	0.2193	0.512179	0.0709329	3.01782e-54	7.12023
Slc36a1	0.0851419	0.0153	0.1797	0.852535	0.118736	6.42071e-111	7.12015
Minpp1	0.164999	0.0433	0.26195	0.841343	0.117194	1.49815e-116	7.11835
Dlg2	0.0193081	0.0024	0.1243	0.973009	0.135698	2.83895e-143	7.11796
Gm996	0.122691	0.0186	0.1516	0.988808	0.138011	1.63956e-121	7.11318
Trmt61a	0.0787825	0.0176	0.2234	0.226465	0.0308404	1.7515e-37	7.1125
Grina	0.0805163	0.0131	0.1627	5.39631	0.757903	8.82166e-299	7.11068
Ppm1l	0.0203231	0.0039	0.1919	0.83476	0.116423	5.83837e-103	7.10903
Zc2hc1a	0.0568306	0.0156	0.2745	1.58855	0.222822	1.29311e-183	7.09736
Gapdh	0.107405	0.0208143	0.193557	5.8657	0.825752	7.03175e-256	7.09488
Asap2	0.122869	0.0209	0.1701	0.936142	0.131072	8.51231e-103	7.08814
Pdcd4	0.0141458	0.0039	0.2757	2.06188	0.2899	1.14212e-215	7.08795
Ppif	0.0516827	0.0086	0.1664	0.323897	0.0447186	1.13873e-50	7.08459
Thrb	0.063233	0.0124	0.1961	0.973667	0.136469	6.21483e-113	7.08282
Ccdc28a	0.0980999	0.0222	0.2263	0.924292	0.12953	7.29834e-107	7.08109
Fam26e	0.0514675	0.0121	0.2351	0.399605	0.0555127	3.19906e-59	7.07106
Wdr7	0.0535647	0.0142	0.2651	2.72614	0.384734	5.8874e-235	7.0674
Prtn3	0.215895	0.0345	0.1598	0.0125082	0.00077101	0.000329732	7.06277
Agtr1a	0.0264817	0.0063	0.2379	0.0125082	0.00077101	0.00126313	7.06277
F2rl2	0.262133	0.0848	0.3235	0.0125082	0.00077101	0.000329732	7.06277
Lhfpl1	0.0843001	0.0109	0.1293	0.0125082	0.00077101	0.00126313	7.06277
Syt7	0.0233029	0.0023	0.0987	4.19421	0.592907	1.1339e-259	7.06206
Sel1l3	0.131392	0.0203	0.1545	1.76366	0.249036	1.62686e-149	7.05362
Creb3l3	0.181416	0.041	0.226	0.034233	0.00385505	1.41444e-06	7.05102
Spred2	0.0602461	0.0142	0.2357	0.376564	0.0524287	6.30441e-63	7.04797
Fam196a	0.146881	0.0219	0.1491	0.142857	0.0192753	2.1682e-22	7.04589
Armc9	0.187529	0.04	0.2133	0.577354	0.0809561	1.32844e-88	7.04467
Megf9	0.324663	0.0337	0.1038	0.885451	0.124904	5.82752e-104	7.03277
Matn2	0.163684	0.0311	0.19	1.32982	0.188126	1.51808e-100	7.03139
Pcdhb7	0.316109	0.0742	0.23455	0.223831	0.0308404	2.53093e-27	7.02979
Dgke	0.0759331	0.0177	0.2331	0.782093	0.110254	6.42824e-100	7.02977
Lrrc7	0.0339912	0.0031	0.0912	0.998025	0.141095	1.97808e-132	7.02365
Tmem132c	0.0895789	0.0251	0.2802	0.0394997	0.00462606	0.000753961	7.02084
Htr2a	0.105691	0.013	0.123	0.0882159	0.0115652	6.2835e-17	7.02068
Nckap1	0.0871504	0.0215	0.2467	4.64055	0.659985	1.23142e-264	7.02067
Hexim2	0.170912	0.0369	0.2159	0.163924	0.0223593	2.06922e-27	7.01749
Ryr3	0.100054	0.0184	0.1839	2.32587	0.330763	5.36281e-155	7.01064
Dner	0.0490323	0.0152	0.31	6.09875	0.868928	7.07562e-157	7.01063
Fbn1	0.019802	0.0046	0.2323	0.282423	0.0393215	3.37992e-40	7.00427
Rap1gap2	0.0501818	0.0069	0.1375	0.946017	0.134156	2.36712e-84	6.99946
Rassf5	0.128725	0.0406	0.3154	0.400922	0.0562837	9.5924e-51	6.99887
Ubqln2	0.21225	0.035	0.1649	5.08953	0.726291	2.40536e-263	6.99793
Tmem41a	0.169976	0.0351	0.2065	0.379197	0.0531997	1.25421e-55	6.99629
Alk	0.0740909	0.0163	0.22	0.131007	0.0177332	3.69907e-11	6.99331
Agmat	0.375839	0.084	0.2235	0.0177749	0.00154202	0.00108795	6.99241
Itga11	0.0560459	0.0127	0.2266	0.0177749	0.00154202	5.09436e-05	6.99241
Creld1	0.0939445	0.0166	0.1767	0.971692	0.138011	2.18533e-125	6.99005
Pygo1	0.0824885	0.0179	0.217	0.0770244	0.0100231	2.99194e-15	6.98752
Frat1	0.310064	0.0875	0.2822	0.195523	0.0269854	3.72556e-33	6.98663
Lamp5	0.365052	0.0422	0.1156	3.13035	0.447186	2.81125e-58	6.98449
Slc9a6	0.139811	0.0341	0.2439	1.87887	0.268311	8.44021e-187	6.97656
Ccdc65	0.156091	0.0492	0.3152	0.243581	0.0339244	4.56807e-42	6.97452
Pde4a	0.186948	0.0381	0.2038	1.36208	0.194295	5.96888e-161	6.97449
Rangap1	0.0892212	0.0173	0.1939	5.31534	0.761758	2.19178e-286	6.96858
Tagln3	0.0691013	0.0102	0.12825	9.84661	1.41249	8.73394e-220	6.96617
Synpr	0.149412	0.0267	0.1787	3.47597	0.498072	2.63815e-14	6.96486
Erc2	0.0428101	0.0078	0.1822	3.35286	0.48111	2.29801e-247	6.95456
Gale	0.0359968	0.0091	0.2528	0.17314	0.0239013	2.82353e-29	6.95306
Ttc7b	0.0617496	0.0144	0.2332	1.04674	0.149576	4.11736e-115	6.95158
Prrg3	0.0534232	0.0103	0.1928	0.601712	0.0855821	1.37823e-90	6.94961
Atp6ap1l	0.179245	0.0399	0.2226	0.462146	0.0655359	4.03933e-21	6.94582
Sema3a	0.0190528	0.0035	0.1837	0.18894	0.0262143	2.14122e-22	6.94267
Abracl	0.030303	0.007	0.231	1.62344	0.232845	3.86249e-132	6.94236
Spats2l	0.238956	0.0357	0.1494	0.782752	0.111796	1.95562e-98	6.93951
Iqcb1	0.253858	0.0477	0.1879	0.643186	0.0917502	3.32542e-87	6.93461
Flrt3	0.0394345	0.0053	0.1344	1.09743	0.157286	1.89243e-93	6.93322
Mybpc1	0.0456906	0.0088	0.1926	0.0283081	0.00308404	0.0163084	6.9314
Moap1	0.144144	0.024	0.1665	1.58328	0.227448	9.56227e-166	6.93059
Rdh13	0.221253	0.0279	0.1261	0.631995	0.0902082	4.9826e-78	6.92915
Apex1	0.0400219	0.0073	0.1824	1.83937	0.264456	5.35456e-176	6.92908
Bbs4	0.106258	0.0163	0.1534	2.07439	0.298381	1.28071e-199	6.92894
Eid2b	0.527142	0.0806	0.1529	0.380513	0.0539707	1.59944e-59	6.92211
Gnas	0.488235	0.0913	0.187	23.7867	3.43793	0	6.91688
Gm14327	0.151249	0.0878	0.5805	0.0335747	0.00385505	4.64945e-08	6.91542
Inpp4a	0.0358689	0.0058	0.1617	1.83542	0.264456	1.05215e-196	6.9142
Casd1	0.182631	0.049	0.2683	1.8025	0.25983	1.68785e-194	6.91063
Tnfrsf25	0.356341	0.0857	0.2405	0.156024	0.0215883	1.87011e-26	6.90729
Hrh2	0.126057	0.0343	0.2721	0.0388413	0.00462606	3.74472e-08	6.90383
Ahi1	0.132199	0.0342	0.2587	8.24226	1.19429	0	6.89559
Clrn1	0.0984394	0.0082	0.0833	0.044108	0.00539707	3.91965e-06	6.89503
Tspyl1	0.330209	0.0599	0.1814	2.94997	0.42714	1.10313e-240	6.8902
Ift57	0.00557414	0.001	0.1794	0.915076	0.131843	7.09727e-119	6.88841
Pebp1	0.0671014	0.0319	0.4754	8.79065	1.27602	0	6.88371
Pcsk4	0.179593	0.0609	0.3391	0.0599078	0.0077101	2.15851e-09	6.87797
Gjd2	0.0134615	0.0014	0.104	0.160632	0.0223593	1.40418e-14	6.87658
Fam124a	0.211037	0.0348	0.1649	0.261356	0.0370085	8.82248e-33	6.87626
Sucla2	0.146699	0.024	0.1636	5.26596	0.764842	5.52962e-294	6.87605
Pfn2	0.602826	0.0384	0.0637	14.8855	2.16423	0	6.87478
Vamp1	0.0867945	0.0163	0.1878	0.467413	0.0670779	1.73865e-54	6.86585
Map2k6	0.0128449	0.0027	0.2102	0.218565	0.0308404	6.20893e-36	6.86439
Panx1	0.0639086	0.0207	0.3239	0.488479	0.0701619	2.82918e-67	6.86434
Tigd5	0.114729	0.0222	0.1935	0.0862409	0.0115652	7.14916e-16	6.8635
Lrrc16b	0.0627119	0.0111	0.177	0.371955	0.0531997	4.21646e-57	6.86268
Dut	0.315755	0.1878	0.5489	0.546412	0.078643	1.38608e-80	6.86077
Rai2	0.166927	0.0214	0.1282	0.102041	0.0138782	1.39847e-18	6.85842
Gp1bb	0.222835	0.0646	0.2899	5.51086	0.802621	2.09304e-228	6.85754
Jph4	0.0635897	0.0062	0.0975	4.48453	0.653045	2.03362e-259	6.8566
B3gat3	0.0344062	0.0062	0.1802	1.23239	0.178874	1.08726e-143	6.85139
Sstr2	0.0261797	0.0081	0.3094	0.144174	0.0200463	9.43624e-16	6.85033
Fam19a5	0.784996	0.1015	0.1293	1.63331	0.237471	4.07495e-170	6.8491
Rab42	0.357402	0.1579	0.4418	0.159974	0.0223593	2.55422e-26	6.8484
Evl	0.0596125	0.008	0.1342	1.2844	0.186584	5.24869e-148	6.84704
Nphp4	0.121693	0.0322	0.2646	0.238973	0.0339244	3.99559e-38	6.84257
Pdlim7	0.0364078	0.009	0.2472	1.95853	0.285274	1.31999e-184	6.84144
Usp12	0.0433309	0.00996667	0.229467	0.402238	0.0578258	3.10523e-58	6.83779
Ccdc32	0.197484	0.0314	0.159	3.32192	0.484965	2.64226e-266	6.83572
Dlat	0.323559	0.0651	0.2012	1.83015	0.266769	2.59527e-182	6.8348
Elovl4	0.0560657	0.0116	0.2069	2.67676	0.390902	1.40072e-201	6.83018
Adarb1	0.020025	0.0032	0.1598	1.09677	0.159599	5.62137e-96	6.82927
Ehd3	0.00910415	0.0025	0.2746	1.67544	0.24441	2.82148e-170	6.82712
Fam103a1	0.295575	0.0334	0.113	3.25609	0.476484	9.21589e-255	6.81926
Trio	0.0137896	0.0027	0.1958	2.54575	0.372398	2.5024e-201	6.81781
Rbm24	0.0546737	0.0155	0.2835	0.605662	0.0878951	1.11678e-78	6.81321
Arhgef3	0.116785	0.0263	0.2252	0.852535	0.124133	5.80807e-117	6.81305
Celf1	0.0176298	0.0018	0.1021	6.23897	0.915189	4.62169e-282	6.8097
Tenm4	0.0174653	0.0039	0.2233	1.95458	0.286045	3.10299e-174	6.80931
Entpd3	0.202415	0.0419	0.207	0.0645161	0.00848111	4.38442e-12	6.8047
Pip5kl1	0.39126	0.077	0.1968	0.0592495	0.0077101	8.44987e-11	6.80239
D930015E06Rik	0.28799	0.047	0.1632	0.20079	0.0285274	7.18494e-33	6.80013
Plcxd2	0.0507961	0.0067	0.1319	1.59908	0.234387	4.78648e-55	6.7934
Trim67	0.0487409	0.012	0.2462	0.038183	0.00462606	8.76912e-08	6.78681
Lrrtm3	0.0261115	0.0037	0.1417	0.739302	0.107941	3.4614e-53	6.78624
Spata7	0.35996	0.0712	0.1978	0.461488	0.0670779	1.69417e-69	6.77882
Trappc6b	0.0350978	0.0061	0.1738	2.04411	0.300694	1.27518e-176	6.77544
Rbbp7	0.0113519	0.0011	0.0969	3.13035	0.461064	4.04175e-242	6.77471
Socs7	0.0202429	0.0025	0.1235	2.07505	0.30532	3.63836e-216	6.77412
Wnk3	0.328467	0.0405	0.1233	0.471363	0.0686199	3.86048e-69	6.77052
Tomm6	0.108541	0.0244	0.2248	0.955892	0.140324	1.65321e-82	6.76384
Ttc27	0.15393	0.0282	0.1832	0.41343	0.0601388	1.57267e-65	6.76215
Unc5d	0.0206379	0.0044	0.2132	0.772877	0.113338	2.39133e-40	6.75955
Btbd2	0.00857249	0.0023	0.2683	1.06978	0.157286	4.67788e-114	6.75854
Gm19345	0.612393	0.1354	0.2211	0.0223831	0.00231303	4.99637e-06	6.7561
Uchl5	0.0388601	0.0075	0.193	1.44371	0.212799	6.65564e-162	6.75267
Glrx3	0.0756646	0.0074	0.0978	0.527321	0.077101	7.55044e-72	6.75178
Atp6v1a	0.00653595	0.0015	0.2295	28.5721	4.23285	0	6.7485
Lrrn3	0.128871	0.0258	0.2002	1.89335	0.279877	7.06259e-167	6.74086
Mtmr1	0.0543071	0.0377	0.6942	0.838051	0.123362	2.66863e-106	6.73883
Mapk4	0.0195861	0.0053	0.2706	0.676761	0.0994603	2.90166e-77	6.7366
Abra	0.155102	0.0342	0.2205	0.0171165	0.00154202	0.0002934	6.73343
Crtc1	0.0719459	0.0149	0.2071	0.447663	0.0655359	1.02405e-63	6.72815
Rae1	0.0099865	0.0037	0.3705	1.04806	0.154973	1.07583e-139	6.71948
Fndc4	0.250738	0.1274	0.5081	1.395	0.206631	2.01637e-144	6.71864
Foxj3	0.0637945	0.0077	0.1207	0.96445	0.142637	7.54831e-129	6.7145
Impact	0.258043	0.0786	0.3046	7.07505	1.0532	1.17319e-292	6.7113
Vash2	0.111725	0.0263	0.2354	0.0480579	0.00616808	5.93728e-06	6.70444
Kbtbd11	0.0586447	0.0135	0.2302	1.92956	0.286816	4.27008e-186	6.70415
Smim13	0.11721	0.0205	0.1749	3.90388	0.581342	9.53018e-269	6.70377
Idh3b	0.0525282	0.0107	0.2037	8.96248	1.33616	0	6.70262
Sema6c	0.086594	0.0135	0.1559	0.569454	0.0840401	1.85327e-79	6.6963
Zbtb45	0.0808081	0.012	0.1485	0.295589	0.0431766	5.44327e-41	6.69109
Olfm4	0.328063	0.0581	0.1771	0.0118499	0.00077101	0.00126367	6.69104
Mmel1	0.182681	0.0481	0.2633	0.0118499	0.00077101	0.000807526	6.69104
Cacng6	0.0804348	0.0074	0.092	0.0118499	0.00077101	0.00032987	6.69104
Ido1	0.323204	0.0702	0.2172	0.0118499	0.00077101	0.000807526	6.69104
Foxr2	0.522608	0.0497	0.0951	0.0118499	0.00077101	0.00032987	6.69104
Speg	0.0761387	0.0112	0.1471	1.29032	0.191981	1.89998e-155	6.68625
Mipep	0.126097	0.0273	0.2165	0.465438	0.0686199	1.55331e-72	6.68541
St3gal2	0.0553759	0.0137	0.2474	0.877551	0.130301	4.26313e-119	6.68352
Tmem42	0.112275	0.0225	0.2004	0.722844	0.10717	3.15252e-100	6.68246
Npcd	0.271958	0.1093	0.4019	8.49704	1.27062	2.70626e-209	6.68203
Atp6v1d	0.0215957	0.0036	0.1667	12.4766	1.86662	0	6.68051
Nyap2	0.357464	0.0953	0.2666	0.156024	0.0223593	4.03333e-24	6.6793
Il34	0.105983	0.0186	0.1755	0.691244	0.102544	9.50606e-95	6.67583
Clca1	0.312376	0.0631	0.202	0.0375247	0.00462606	1.14995e-06	6.6698
Atp13a2	0.149083	0.0325	0.218	1.77946	0.265998	1.37261e-180	6.66468
Ppargc1a	0.130081	0.008	0.0615	1.50099	0.224364	4.36669e-126	6.66028
Mn1	0.0592186	0.0097	0.1638	0.443055	0.0655359	1.30218e-70	6.65889
Pcdhga3	0.156048	0.0289	0.1852	0.129691	0.0185042	1.12348e-17	6.64935
Btbd9	0.0373781	0.0069	0.1846	1.93878	0.290671	2.32098e-182	6.64714
Rbfox2	0.566864	0.0958	0.169	3.57275	0.536623	8.32243e-242	6.64545
Fam136a	0.0724117	0.0121	0.1671	0.820935	0.122591	8.54213e-110	6.64237
Ankrd29	0.072093	0.0124	0.172	0.615537	0.0917502	4.90921e-67	6.6365
Ppp1r7	0.144727	0.0199	0.1375	2.447	0.367772	4.31603e-230	6.63555
Akap11	0.27473	0.0611	0.2224	5.76564	0.868928	1.00388e-286	6.62771
Nrip1	0.140398	0.0416	0.2963	1.12047	0.16808	1.75568e-115	6.62688
F8a	0.064975	0.0169	0.2601	0.404872	0.0601388	3.34037e-61	6.62217
Zfp428	0.044784	0.0085	0.1898	0.557604	0.0832691	2.09852e-76	6.61694
Zfp346	0.167246	0.0385	0.2302	0.506254	0.075559	1.60936e-69	6.6126
Tpi1	0.181412	0.0546	0.296167	21.9388	3.31689	0	6.61228
CK137956	0.116133	0.0185	0.1593	0.0269914	0.00308404	5.0367e-06	6.60901
Ubfd1	0.180754	0.0139	0.0769	0.780777	0.117194	1.01259e-93	6.60592
Cables2	0.0461133	0.007	0.1518	0.541145	0.0809561	1.22158e-65	6.60287
Mbd5	0.146776	0.0107	0.0729	0.566162	0.0848111	2.8306e-83	6.59777
Slc19a2	0.239154	0.0667	0.2789	0.265964	0.0393215	1.45809e-38	6.59609
Abr	0.0146341	0.0021	0.1435	6.93285	1.05012	1.05792e-302	6.59571
Sh3yl1	0.0330618	0.0069	0.2087	0.189598	0.0277564	2.93098e-33	6.59327
Wdr25	0.176228	0.0427	0.2423	0.0980908	0.0138782	6.09439e-18	6.59293
Cdh22	0.0163286	0.0033	0.2021	0.20474	0.0300694	1.23296e-26	6.58976
Lzts3	0.227687	0.0375	0.1647	2.2923	0.346955	3.47062e-191	6.58792
Lrp3	0.033437	0.0043	0.1286	1.30678	0.197379	1.17445e-132	6.58731
Dhrs7c	0.104948	0.021	0.2001	0.00658328	0	0.0202998	6.58328
Scin	0.0534896	0.0105	0.1963	0.00658328	0	0.00312908	6.58328
Serpina3i	0.460995	0.1306	0.2833	0.00658328	0	0.00312908	6.58328
Idi2	0.258425	0.094725	0.360175	0.00658328	0	0.00312908	6.58328
Apol7a	0.913489	0.269367	0.309067	0.00658328	0	0.00496561	6.58328
Krt1	0.142361	0.0451	0.3168	0.00658328	0	0.00312908	6.58328
Prss30	0.399665	0.0954	0.2387	0.00658328	0	0.00496561	6.58328
Cetn1	0.0164038	0.0026	0.1585	0.00658328	0	0.00496561	6.58328
Ccdc63	0.224017	0.1567	0.6995	0.00658328	0	0.0202998	6.58328
Fgf15	0.159211	0.0484	0.304	0.00658328	0	0.00496561	6.58328
Klhl26	0.00698649	0.0015	0.2147	0.671494	0.101002	7.02369e-91	6.58313
Cxcl14	0.0142501	0.004	0.2807	2.65899	0.403238	0.0318375	6.57777
Grm8	0.0136986	0.0021	0.1533	0.194207	0.0285274	2.49606e-21	6.57718
Cmip	0.00311365	0.0006	0.1927	9.35155	1.42097	0	6.57647
Mocs3	0.113359	0.0521	0.4596	0.0572745	0.0077101	2.04688e-11	6.57564
Nme1	0.0520833	0.015	0.288	13.3298	2.02621	0	6.57544
Agfg2	0.236732	0.0339	0.1432	0.949309	0.143408	2.12751e-102	6.5738
Grk6	0.0232904	0.0047	0.2018	0.857801	0.12953	1.59457e-120	6.57169
Bbs10	0.5	0.0906	0.1812	0.0724161	0.0100231	2.70581e-15	6.56946
Ccdc107	0.350373	0.0658	0.1878	0.680053	0.102544	8.58263e-91	6.56774
Gabbr1	0.0194892	0.0029	0.1488	7.33443	1.11719	4.94531e-305	6.55918
Htatip2	0.112715	0.0203	0.1801	0.24424	0.0362375	2.94246e-42	6.55897
Ola1	0.0401937	0.0083	0.2065	5.55036	0.845798	5.07557e-282	6.55453
Faim2	0.156006	0.04375	0.246	2.32061	0.353123	2.96169e-206	6.55311
Srgap3	0.00695048	0.0008	0.1151	3.12047	0.475713	2.69368e-209	6.54581
9130401M01Rik	0.489245	0.1069	0.2185	0.959842	0.145721	3.13014e-109	6.54196
Srxn1	0.257881	0.1268	0.4917	0.757735	0.11488	6.63444e-91	6.53894
Pip4k2b	0.019544	0.0042	0.2149	1.51218	0.230532	3.35422e-149	6.53119
R3hdm4	0.0795833	0.0191	0.24	3.19552	0.48882	1.30501e-207	6.52387
Osbpl8	0.04696	0.0095	0.2023	1.48914	0.227448	3.69908e-142	6.5185
Pi4ka	0.033288	0.0049	0.1472	3.5767	0.548188	6.66906e-247	6.5127
Gse1	0.223599	0.0758	0.339	0.880184	0.134156	1.58769e-101	6.51237
Tox2	0.175126	0.0452	0.2581	0.0717577	0.0100231	1.28894e-13	6.50974
Ocrl	0.195402	0.0255	0.1305	1.0553	0.161141	1.37103e-140	6.50853
Zfp667	0.264333	0.0521	0.1971	0.591837	0.0902082	5.28348e-81	6.48886
S100pbp	0.140726	0.0217	0.1542	0.0414747	0.00539707	6.87192e-08	6.48338
Arhgap26	0.099129	0.0239	0.2411	0.726136	0.111025	1.18134e-97	6.48188
Ptprcap	0.490888	0.0835	0.1701	0.0164582	0.00154202	5.1052e-05	6.47446
Actn3	0.00254582	0.0005	0.1964	0.0164582	0.00154202	0.000703518	6.47446
Asphd2	0.0210615	0.0075	0.3561	1.54312	0.237471	4.20899e-156	6.47089
Per2	0.130113	0.0264	0.2029	0.465438	0.0709329	2.68493e-51	6.47044
Setd6	0.224528	0.0595	0.265	0.18104	0.0269854	4.67791e-33	6.4691
Snx21	0.0315852	0.0053	0.1678	0.330481	0.0501157	9.42285e-57	6.46535
Zc3hav1l	0.237912	0.0433	0.182	0.0961159	0.0138782	1.43185e-16	6.46019
Cds2	0.0560197	0.0114	0.2035	3.85583	0.595991	1.2743e-273	6.45877
Bzrap1	0.240682	0.0381	0.1583	1.62475	0.250578	1.74399e-185	6.45824
Alkbh8	0.259055	0.0422	0.1629	0.40948	0.0624518	1.78015e-58	6.4534
Nicn1	0.119225	0.024	0.2013	2.75181	0.425598	2.83418e-243	6.4506
Aldh3b2	0.158767	0.0546	0.3439	0.0710994	0.0100231	7.05722e-14	6.45002
Plekhg5	0.154956	0.0494	0.3188	2.17907	0.336931	6.61378e-203	6.44825
Atoh7	0.0500907	0.0138	0.2755	0.0263331	0.00308404	1.14814e-06	6.44781
Lrrk2	0.118043	0.0263	0.2228	0.379197	0.0578258	5.14188e-55	6.4461
Coprs	0.286976	0.065	0.2265	0.597762	0.0917502	4.71826e-70	6.44486
Tcf20	0.0957015	0.0118	0.1233	1.74062	0.269082	9.75924e-174	6.44477
Zscan18	0.562095	0.1996	0.3551	0.319289	0.0485736	2.095e-44	6.4407
Ccdc148	0.308469	0.055	0.1783	0.458196	0.0701619	1.22917e-52	6.43878
Fam171a2	0.0890919	0.0156	0.1751	0.780777	0.120278	1.30297e-103	6.43793
Rtn4rl2	0.0307828	0.007	0.2274	0.036208	0.00462606	7.32907e-07	6.43577
Gpr162	0.0271977	0.0056	0.2059	0.581962	0.0894372	2.67912e-82	6.43499
Osbp2	0.134404	0.0293	0.218	0.923634	0.142637	1.84586e-103	6.43034
Rhbdl3	0.00725115	0.0011	0.1517	0.130349	0.0192753	3.73283e-20	6.42897
Fkbp3	0.0388305	0.0085	0.2189	9.19092	1.42945	7.72528e-284	6.42518
Gldn	0.146002	0.0325	0.2226	0.0559579	0.0077101	2.32913e-08	6.42448
Slc2a9	0.155005	0.0319	0.2058	0.0559579	0.0077101	1.41687e-07	6.42448
Celsr2	0.0333333	0.0073	0.219	5.36011	0.833462	9.30494e-249	6.42343
Senp2	0.0955056	0.017	0.178	1.22449	0.189668	7.82215e-140	6.42209
Pip5k1a	0.102078	0.0167	0.1636	1.1106	0.171935	1.13978e-115	6.42205
Nucb2	0.111479	0.0236	0.2117	1.13035	0.175019	2.67604e-139	6.42173
Ovol2	0.145157	0.0559	0.3851	0.0757077	0.0107941	9.0511e-10	6.41909
Mcf2l	0.0717721	0.0194	0.2703	1.26136	0.195837	1.05744e-156	6.40814
Pm20d2	0.123528	0.0388	0.3141	0.238315	0.0362375	1.77429e-31	6.39986
Crhr1	0.0254751	0.0063	0.2473	0.20869	0.0316114	2.27399e-33	6.39929
Cntn6	0.128538	0.0218	0.1696	0.16919	0.0254433	1.56106e-19	6.39822
Akt3	0.0600725	0.0116	0.1931	1.28374	0.199692	3.08645e-135	6.39658
Mis18a	0.269105	0.0824	0.3062	0.312047	0.0478026	5.66369e-46	6.39407
Usp45	0.148445	0.0315	0.2122	1.31731	0.205089	2.18494e-145	6.39198
Kcnj9	0.00383877	0.001	0.2605	1.80513	0.281419	1.14192e-171	6.3917
Col19a1	0.232759	0.0405	0.174	1.25806	0.195837	1.04872e-31	6.39142
Cntn3	0.123226	0.0191	0.155	0.478604	0.074017	8.61783e-58	6.37995
Phtf1	0.0836213	0.0121	0.1447	0.753785	0.117194	2.5855e-102	6.37755
Glrx	0.807007	0.191925	0.249238	1.75576	0.27448	2.70771e-151	6.37347
Ptchd1	0.0324763	0.0024	0.0739	0.360105	0.0555127	1.02618e-31	6.37211
Cdc25b	0.322581	0.079	0.2449	0.404213	0.0624518	2.00036e-55	6.3704
Rnd1	0.0379562	0.0078	0.2055	0.512179	0.079414	1.45447e-60	6.36927
Oxr1	0.145	0.0319	0.22	4.23371	0.66384	2.04914e-249	6.36801
Shank2	0.05997	0.008	0.1334	0.138907	0.0208173	1.92675e-24	6.36684
Slc7a8	0.0442346	0.0089	0.2012	1.07571	0.16808	2.93406e-117	6.36212
Ndufaf5	0.212726	0.0341	0.1603	1.64911	0.258288	5.80887e-160	6.36014
Gxylt2	0.112967	0.0284	0.2514	0.0210665	0.00231303	2.14467e-05	6.35868
Cars2	0.154503	0.0362	0.2343	0.251481	0.0385505	5.97855e-41	6.35848
H2afx	0.015046	0.0054	0.3589	0.427913	0.0663069	2.71993e-64	6.35764
Sub1	0.0472016	0.007	0.1483	32.6004	5.13107	0	6.35229
Tesk1	0.270111	0.0366	0.1355	0.45688	0.0709329	8.4857e-71	6.35147
Crls1	0.0930788	0.0117	0.1257	0.882818	0.138011	7.27007e-107	6.35071
Myh3	0.00488171	0.0013	0.2663	0.0552995	0.0077101	7.59394e-09	6.3489
Cadm2	0.0449173	0.0095	0.2115	14.4674	2.27911	7.95212e-279	6.34506
Ccser1	0.244646	0.0594	0.2428	0.157999	0.0239013	2.91625e-27	6.34499
Lrfn3	0.0161399	0.0024	0.1487	0.192232	0.0292984	2.9106e-34	6.34462
Chst1	0.0342742	0.0085	0.248	4.20408	0.662298	2.89347e-221	6.33815
Prdx5	0.268836	0.0471	0.1752	5.66491	0.893601	1.69994e-267	6.33234
Lrrc20	0.104178	0.0197	0.1891	0.186965	0.0285274	2.19264e-32	6.33193
Ttl	0.0329381	0.005	0.1518	0.806452	0.126446	1.66569e-87	6.32781
Sirt5	0.204188	0.0429	0.2101	0.142857	0.0215883	4.9244e-24	6.32439
Arv1	0.103998	0.0359	0.3452	0.142857	0.0215883	2.01596e-24	6.32439
Peg3	0.228296	0.0426	0.1866	4.14615	0.654588	5.38826e-210	6.32433
Rhbdd2	0.0897959	0.0154	0.1715	1.4154	0.222822	3.39795e-161	6.3238
Fam160a2	0.0758621	0.0077	0.1015	1.38051	0.217425	2.51488e-147	6.32031
Dpy19l3	0.0636319	0.013	0.2043	0.980908	0.154202	1.14772e-95	6.32021
Pip4k2c	0.0164093	0.0034	0.2072	1.22449	0.192753	5.20448e-125	6.31987
Hes7	0.0784884	0.0081	0.1032	0.0111916	0.00077101	0.000807869	6.31932
Fam221b	0.905574	0.2177	0.2404	0.0111916	0.00077101	0.00488594	6.31932
Zfp558	0.272393	0.0593	0.2177	0.0355497	0.00462606	7.83875e-06	6.31876
Mcmdc2	0.175955	0.0442	0.2512	0.0355497	0.00462606	1.68049e-06	6.31876
Igsf9	0.152907	0.0213	0.1393	0.0355497	0.00462606	1.71561e-07	6.31876
Ccdc120	0.316878	0.0475	0.1499	0.132982	0.0200463	5.04734e-24	6.31857
Dtl	0.178311	0.0245	0.1374	0.15734	0.0239013	2.97724e-16	6.31856
Hspbp1	0.0589908	0.0083	0.1407	1.81567	0.286816	2.89401e-169	6.30844
Syn3	0.0436081	0.0073	0.1674	0.443713	0.0693909	9.71347e-50	6.30356
Kif3b	0.0199005	0.0036	0.1809	1.02633	0.161912	2.03575e-136	6.29992
Gdi1	0.0276539	0.0031	0.1121	11.0494	1.75405	0	6.29577
4931440F15Rik	0.0666884	0.0205	0.3074	0.103357	0.0154202	1.95489e-16	6.29453
Ccnf	0.0882825	0.022	0.2492	0.0645161	0.00925212	2.05382e-10	6.29295
1700030J22Rik	0.527006	0.1005	0.1907	0.156682	0.0239013	7.20819e-20	6.29212
Prepl	0.0907448	0.0251	0.2766	1.4029	0.222051	6.27704e-149	6.28958
AI837181	0.0423729	0.0035	0.0826	0.971034	0.153431	4.32017e-124	6.28782
Pafah1b3	0.0137345	0.0021	0.1529	0.345622	0.0539707	5.43547e-38	6.28739
Gm5424	0.0484222	0.0089	0.1838	0.0256748	0.00308404	6.36941e-06	6.28661
Rock2	0.023622	0.003	0.127	5.78604	0.920586	1.20973e-280	6.27835
Gm5434	0.297628	0.0414	0.1391	0.040158	0.00539707	1.25459e-09	6.27756
Cacna2d2	0.0157211	0.0023	0.1463	0.219223	0.0339244	9.33279e-18	6.27707
Snapc3	0.0914513	0.0184	0.2012	0.664253	0.104857	7.94978e-91	6.27498
Pacs1	0.0349374	0.0053	0.1517	0.963792	0.15266	1.15837e-114	6.27224
Epn1	0.0432161	0.0043	0.0995	1.59052	0.252891	2.57109e-160	6.26457
Myadm	0.218884	0.0408	0.1864	1.89862	0.302236	1.53852e-166	6.26119
Rrp12	0.0850502	0.0161	0.1893	0.37788	0.0593678	5.77378e-54	6.25963
Tmem74	0.266586	0.0438	0.1643	0.276498	0.0431766	1.49808e-41	6.25892
Cox18	0.130504	0.0329	0.2521	0.744569	0.117965	4.49119e-84	6.25875
Zfr	0.0362694	0.0035	0.0965	7.90849	1.26446	0	6.24952
Josd1	0.114883	0.0132	0.1149	1.13298	0.180416	1.96746e-123	6.2452
Klhl32	0.0203209	0.0038	0.187	0.203423	0.0316114	5.45769e-28	6.2378
Mblac2	0.0143098	0.0017	0.1188	1.38644	0.22128	6.01158e-146	6.23735
Gpr88	0.020979	0.0045	0.2145	0.410138	0.0647648	6.08933e-14	6.23644
Actr3	0.176703	0.0179	0.1013	4.8262	0.773323	4.68336e-227	6.2328
Klhdc3	0.0121519	0.0024	0.1975	2.02436	0.323824	2.12037e-183	6.23217
Chchd4	0.152018	0.0204	0.15	1.10138	0.17579	5.56706e-120	6.22988
A230050P20Rik	0.020202	0.0046	0.2277	0.880184	0.140324	1.66084e-122	6.22814
Arnt2	0.0156532	0.0026	0.1661	3.76893	0.604472	4.8447e-199	6.22478
Babam1	0.0756628	0.0254	0.3357	1.04279	0.166538	5.05549e-130	6.2242
Trak1	0.0332709	0.0071	0.2134	1.0711	0.171164	1.08335e-131	6.22138
Brsk2	0.432785	0.1394	0.3221	2.10665	0.337702	1.15832e-210	6.21976
Gpr1	0.142651	0.0396	0.2776	0.0157999	0.00154202	0.000454638	6.21548
Mroh8	0.317431	0.0519	0.1635	0.0157999	0.00154202	0.000122718	6.21548
Klf5	0.0884017	0.0125	0.1414	0.102041	0.0154202	8.76425e-17	6.21435
Gars	0.0554603	0.0097	0.1749	2.07505	0.333076	8.91589e-200	6.2113
Slco4c1	0.0975095	0.0231	0.2369	0.0684661	0.0100231	1.15337e-08	6.21113
Actr2	0.00874636	0.0012	0.1372	7.20013	1.15883	8.37384e-278	6.20793
B3gat1	0.0083871	0.0013	0.155	3.28374	0.528142	2.10006e-183	6.20578
Sybu	0.11169	0.0193	0.1728	1.5372	0.246723	3.53753e-146	6.20529
Ugcg	0.0255591	0.0048	0.1878	1.9526	0.313801	6.13073e-186	6.20265
Wasl	0.024055	0.0028	0.1164	3.96379	0.638396	3.16256e-236	6.19927
Pds5b	0.0619902	0.019	0.3065	2.39434	0.385505	6.6375e-210	6.19484
Sgsm3	0.0392697	0.00695	0.17705	0.899276	0.144179	1.44205e-122	6.19426
Arhgef17	0.107788	0.0191	0.1772	1.37196	0.220509	2.0436e-158	6.19368
Acvr1b	0.0112219	0.0027	0.2406	0.168532	0.0262143	2.87591e-30	6.19276
Gsto1	0.287387	0.0957	0.333	0.588545	0.0940632	1.20968e-74	6.19109
Rnf19b	0.0413486	0.0065	0.1572	0.574062	0.0917502	4.25557e-85	6.18933
Arxes1	0.0355367	0.0023	0.06495	1.4187	0.228219	1.20075e-150	6.18926
Itga8	0.116176	0.0209	0.1799	0.42133	0.0670779	8.74969e-58	6.18894
Rab36	0.0307093	0.0071	0.2312	0.268598	0.0424056	2.96125e-44	6.1881
Zfp385a	0.145049	0.0104	0.0717	0.134957	0.0208173	1.60248e-12	6.1858
Eepd1	0.0683183	0.0091	0.1332	0.37788	0.0601388	4.22536e-47	6.1807
Pnma1	0.0852811	0.0135	0.1583	0.158657	0.0246723	2.28359e-22	6.18008
Celsr3	0.0728324	0.0126	0.173	0.720869	0.115652	1.85495e-104	6.17968
Ddx28	0.258964	0.0455	0.1757	0.263331	0.0416345	2.14064e-36	6.17647
Kcnt1	0.0212471	0.0046	0.2165	0.863068	0.138782	7.32466e-107	6.17439
Ablim3	0.0325248	0.0059	0.1814	0.144174	0.0223593	3.56808e-25	6.17201
Bean1	0.302264	0.0574	0.1899	0.191573	0.0300694	8.22843e-29	6.16599
5330417C22Rik	0.047266	0.0102	0.2158	0.410138	0.0655359	1.33883e-52	6.16417
Hnrnpd	0.109507	0.0091	0.0831	1.52074	0.245952	1.49299e-143	6.15802
Cers1	0.198526	0.0404	0.2035	1.0553	0.170393	4.10999e-126	6.15718
Fam20b	0.0356394	0.0068	0.1908	1.1264	0.181958	3.41643e-121	6.15659
Dok5	0.0249292	0.0044	0.1765	0.314681	0.0501157	2.04416e-35	6.15625
Dgkz	0.1263	0.034	0.2692	5.03687	0.817271	1.54813e-248	6.1555
Wdr73	0.247813	0.0425	0.1715	0.82686	0.133385	1.30594e-103	6.15293
Bod1	0.191416	0.0669	0.3495	1.14944	0.185813	2.00975e-113	6.15288
Cadm1	0.127295	0.0208	0.1634	6.82818	1.10948	5.01057e-250	6.14883
Pcdhb3	0.230807	0.0472	0.2045	0.167215	0.0262143	1.93722e-25	6.14438
B4galt2	0.0196696	0.0025	0.1271	0.844635	0.136469	6.34266e-91	6.14419
Col11a1	0.0366275	0.0053	0.1447	0.678736	0.109483	2.97593e-51	6.14333
Gstm6	0.311229	0.07365	0.2171	0.124424	0.0192753	1.98127e-19	6.13674
Efnb2	0.123077	0.0056	0.0455	0.914417	0.148034	3.47275e-110	6.13563
Wsb2	0.0550277	0.0139	0.2526	2.72482	0.443331	1.14864e-198	6.13241
Cul2	0.0212912	0.0031	0.1456	1.23963	0.201234	3.31299e-143	6.1297
AW209491	0.0843327	0.0218	0.2585	0.686636	0.111025	2.76165e-95	6.12929
Kif2a	0.0172043	0.004	0.2325	2.53325	0.41249	6.84773e-194	6.12649
Unc13b	0.37369	0.1284	0.3436	0.723502	0.117194	5.85282e-86	6.12134
C2cd5	0.0472212	0.013	0.2753	1.22844	0.199692	6.6347e-132	6.12103
Maneal	0.120084	0.0342	0.2848	0.874259	0.141866	2.88805e-100	6.11944
Atp6v0a1	0.0183181	0.0044	0.2402	3.08361	0.50347	4.12878e-225	6.11257
Tchh	0.594863	0.4725	0.7943	0.0579329	0.00848111	1.11745e-11	6.11034
Cox5b	0.156083	0.0263	0.1685	5.11718	0.836546	3.17132e-260	6.10973
Ngef	0.107635	0.0344	0.3196	2.28571	0.373169	9.69017e-137	6.10878
Usp28	0.15012	0.0251	0.1672	0.721527	0.117194	2.93667e-73	6.10463
Braf	0.0318119	0.0046	0.1446	2.94273	0.48111	1.02253e-216	6.10384
Styk1	0.279357	0.0452	0.1618	0.0296248	0.00385505	7.72279e-06	6.10184
Rapgef2	0.0549887	0.0097	0.1764	2.09019	0.341557	3.04209e-179	6.10172
Pla2g12a	0.0450831	0.016	0.3549	0.321264	0.0516577	3.0792e-50	6.10099
Prkg2	0.0265646	0.0059	0.2221	0.0954575	0.0146492	6.79927e-10	6.09984
Sgip1	0.0909091	0.0105	0.1155	1.65569	0.270625	1.25811e-183	6.09553
Prrt2	0.610656	0.0447	0.0732	3.59447	0.589052	3.61836e-232	6.09179
Acbd6	0.13314	0.0229	0.172	0.701119	0.114109	2.03956e-89	6.09089
Dusp18	0.118182	0.0481	0.407	0.499013	0.0809561	4.94979e-62	6.08878
Rundc3a	0.0333528	0.0057	0.1709	2.5451	0.417116	2.13262e-211	6.08705
Lpcat4	0.110602	0.0169	0.1528	0.662936	0.107941	3.24432e-79	6.08525
Il12a	0.329858	0.0696	0.211	0.034233	0.00462606	2.03308e-05	6.08473
Afg3l2	0.0638655	0.0114	0.1785	1.29098	0.211257	1.40766e-137	6.08217
Wdr18	0.0644942	0.019	0.2946	0.911126	0.148805	1.30301e-112	6.08208
Gabbr2	0.0232678	0.0045	0.1934	1	0.163454	2.72276e-133	6.08072
Atpif1	0.341338	0.0597	0.1749	17.6794	2.90825	1.3077e-290	6.07696
Tbc1d1	0.0632974	0.0129	0.2038	0.872284	0.142637	9.53003e-102	6.07285
Serf1	0.142857	0.0212	0.1484	1.03555	0.169622	6.48109e-120	6.06926
Mex3b	0.0660475	0.0064	0.0969	0.745227	0.12182	3.0558e-84	6.06766
Anxa7	0.0762426	0.0181	0.2374	1.69914	0.279106	6.08859e-157	6.06608
Btbd10	0.209054	0.0411	0.1966	2.02633	0.333076	5.35677e-182	6.06548
Yeats4	0.010467	0.0039	0.3726	0.763002	0.124904	1.6672e-90	6.06021
Wrnip1	0.0265583	0.0049	0.1845	0.861093	0.141095	9.51818e-104	6.05999
Sgsm1	0.0128669	0.0032	0.2487	0.398288	0.0647648	4.51381e-50	6.05625
Them6	0.130221	0.0159	0.1221	0.150757	0.0239013	4.69821e-25	6.05418
Kcnip3	0.178431	0.0953	0.5341	0.82291	0.134927	8.72664e-57	6.05407
Sfmbt1	0.104904	0.0246	0.2345	0.463463	0.075559	3.88815e-67	6.05367
Greb1l	0.139738	0.032	0.229	0.155365	0.0246723	2.68404e-24	6.05186
Calml3	0.0294757	0.0122	0.4139	0.104016	0.0161912	2.02291e-17	6.05052
Wdr82	0.0514113	0.0153	0.2976	1.85319	0.30532	4.83432e-180	6.04986
Ggt7	0.0565912	0.0085	0.1502	1.27452	0.209715	2.88358e-151	6.04857
Adam22	0.116632	0.0284	0.2435	3.74062	0.617579	1.96935e-253	6.04712
Mfn2	0.0570552	0.0093	0.163	2.66359	0.439476	1.19577e-204	6.04709
Cdipt	0.0437376	0.0066	0.1509	2.2765	0.375482	1.95653e-208	6.04677
Cntnap3	0.315894	0.0477	0.151	0.0526662	0.0077101	1.073e-07	6.04657
Polr2m	0.870809	0.1766	0.2028	2.20079	0.363146	4.27235e-163	6.04371
Atp2a2	0.0111759	0.0023	0.2058	15.9368	2.63608	0	6.04334
Rnf113a1	0.0969722	0.0237	0.2444	0.178407	0.0285274	5.46809e-30	6.04208
Dock3	0.0293399	0.0036	0.1227	2.59052	0.427911	4.04611e-195	6.03977
Apoo	0.532399	0.0304	0.0571	0.378539	0.0616808	2.86609e-55	6.03915
Rnf6	0.320747	0.1512	0.4714	1.81698	0.299923	2.139e-180	6.03804
Mmp16	0.0152091	0.0024	0.1578	0.871626	0.143408	1.31212e-103	6.03586
Radil	0.139293	0.0335	0.2405	0.150099	0.0239013	2.64344e-27	6.02774
Galnt13	0.00569801	0.0008	0.1404	0.465438	0.07633	6.3883e-62	6.01885
Plch1	0.171429	0.0306	0.1785	0.0987492	0.0154202	2.42479e-13	6.01388
Camsap2	0.0919586	0.0231	0.2512	3.12179	0.518119	2.39893e-208	6.01364
Ksr2	0.0254893	0.0056	0.2197	0.103357	0.0161912	1.18962e-19	6.01223
Gsk3b	0.176855	0.0298	0.1685	6.28242	1.04395	6.8844e-289	6.01219
Fam171b	0.212546	0.0515	0.2423	3.92166	0.651503	5.16661e-253	6.01017
Tab3	0.157729	0.015	0.0951	0.265306	0.0431766	6.85953e-42	6.00559
Epdr1	0.191115	0.0413	0.2161	1.81633	0.301465	4.7171e-151	6.00508
Tsen15	0.113562	0.0139	0.1224	0.695194	0.11488	7.46576e-84	5.99923
Kcnc3	0.116808	0.0262	0.2243	0.78736	0.130301	1.0816e-85	5.99662
2310022A10Rik	0.159873	0.0251	0.157	0.255431	0.0416345	3.36165e-41	5.99118
Dtd1	0.0370588	0.0063	0.17	2.56945	0.427911	1.6358e-206	5.99065
Cdh4	0.0730561	0.0202	0.2765	0.283081	0.0462606	5.37766e-32	5.98979
Rfx1	0.0325153	0.0053	0.163	0.306122	0.0501157	9.35167e-48	5.98882
Eri3	0.0469274	0.0042	0.0895	0.818302	0.135698	4.52533e-102	5.98621
Igf1	0.128931	0.0205	0.159	1.43515	0.239013	7.12088e-16	5.97948
Pcgf2	0.0182755	0.0039	0.2134	0.554312	0.0917502	7.4755e-68	5.9764
Morf4l1	0.0121055	0.0028	0.2313	0.457538	0.075559	5.78527e-49	5.97628
Pwwp2b	0.234414	0.0376	0.1604	0.310072	0.0508867	1.48506e-40	5.97596
Ero1lb	0.0878538	0.0149	0.1696	0.259381	0.0424056	1.44832e-39	5.97576
Srl	0.28687	0.0461	0.1607	0.18104	0.0292984	9.10555e-27	5.97524
Adra1a	0.0729881	0.0117	0.1603	0.125741	0.0200463	1.21915e-11	5.97449
Rb1cc1	0.137778	0.0217	0.1575	3.81435	0.637625	7.3935e-250	5.97275
Strn4	0.0614973	0.0069	0.1122	2.74589	0.458751	3.18238e-219	5.97255
Rgs7	0.134889	0.0237	0.1757	1.66359	0.277564	9.3901e-147	5.97205
Rpusd2	0.231338	0.0313	0.1353	0.0566162	0.00848111	6.61862e-11	5.97147
Slc9a1	0.0608879	0.0144	0.2365	0.576695	0.0956052	3.68858e-83	5.96961
Npc1l1	0.206596	0.0451	0.2183	0.038183	0.00539707	3.34467e-06	5.96883
Acbd7	0.020416	0.0053	0.2596	0.0335747	0.00462606	0.00168318	5.96771
Klk7	0.320988	0.0624	0.1944	0.0335747	0.00462606	4.83827e-07	5.96771
Npas4	0.108235	0.0092	0.085	0.83871	0.139553	1.76997e-74	5.96722
Rab38	0.0372041	0.0066	0.1774	0.0289664	0.00385505	1.77795e-05	5.96625
Ror1	0.0182716	0.0037	0.2025	0.0197498	0.00231303	0.000102533	5.96126
Ak1	0.380964	0.1541	0.4045	1.2607	0.210486	7.69185e-133	5.96115
Mpv17l	0.143755	0.0366	0.2546	1.3476	0.225135	4.75115e-147	5.95926
Hdac2	0.0142813	0.0046	0.3221	1.44832	0.242097	1.2125e-161	5.95779
B020004C17Rik	0.714812	0.4078	0.5705	0.0151415	0.00154202	0.000190169	5.9565
H1fx	0.0391272	0.0104	0.2658	0.501646	0.0832691	3.49548e-67	5.9529
Elk1	0.274359	0.0214	0.078	0.469388	0.077872	6.80378e-53	5.95126
Grik1	0.0228412	0.0041	0.1795	0.606978	0.101002	1.12376e-19	5.95063
B4galt5	0.0363543	0.0071	0.1953	1.17577	0.196608	1.41563e-121	5.95004
Spata20	0.136279	0.0293	0.215	0.0105332	0.00077101	0.0190396	5.94759
Gja3	0.119707	0.0229	0.1913	0.0105332	0.00077101	0.00126499	5.94759
[truncated: 5,727 more rows]
